# Supplementary material for: Landscape genomics to the rescue of a tropical bee threatened by habitat loss and climate change
Source: Evol Appl. 2019 Apr 10;12(6):1164–77. doi: 10.1111/eva.12794 (PMC6597871; doi:10.1111/eva.12794)
Supplement: Supplementary file 2 [file EVA-12-1164-s002.csv]

ID1	ID2	Rij	RD.Geo.Ind	RD.Rug.Ind	FC.Ind	RD.Temp_bio11	RD.TempAR	RD.Prec	RD.Alt.Ind	RD.LC1
J82_1	J78_1	0.074811	0.570765	2.375399	0.394449	0.585789	0.641716	0.274004	1.261728	0.607127
J82_1	J60_1	-0.0818753	1.417448	2.91208	1.308943	1.365792	1.478358	0.946	3.836153	1.182738
J82_1	J68_1	-0.0104176	1.260075	2.317106	1.132089	1.317593	1.325018	0.7155	1.878145	0.732715
J82_1	J14_1	-0.0270151	1.265397	3.085337	0.94869	1.297668	1.340001	0.947496	2.329802	0.65295
J82_1	J98_1	0.0795192	0.935235	1.95481	0.682375	1.003419	1.02782	0.32582	1.060667	1.107674
J82_1	J91_1	0.0478491	0.97787	2.441021	0.860388	0.985787	1.066652	0.556388	2.394158	0.817329
J82_1	J89_1	0.00845049	0.97787	2.441021	0.860388	0.985787	1.066652	0.556388	2.394158	0.817329
J82_1	J99_1	0.124687	0.896762	2.09283	0.614125	0.957078	0.988685	0.306489	1.070352	0.590373
J82_1	J102_1	0.102674	0.896762	2.09283	0.614125	0.957078	0.988685	0.306489	1.070352	0.590373
J82_1	J43_1	-0.0200926	1.517073	2.86342	1.392886	1.512894	1.561651	1.295579	2.165465	1.36102
J82_1	J30_1	-0.0534856	1.537852	2.667984	1.434856	1.548917	1.552656	0.91417	1.989075	1.367876
J82_1	J04_1	-0.0395744	1.266867	4.449354	0.973822	1.266491	1.343796	1.03414	3.175748	0.645461
J82_1	J45_1	-0.0626143	1.532394	2.823633	1.398882	1.52984	1.573108	1.350767	2.112952	0.973511
J82_1	J15_1	-0.0284041	1.265397	3.085337	0.94869	1.297668	1.340001	0.947496	2.329802	0.65295
J82_1	J44_1	-0.0682649	1.517073	2.86342	1.392886	1.512894	1.561651	1.295579	2.165465	1.36102
J82_1	J07_1	0.0144971	1.266867	4.449354	0.973822	1.266491	1.343796	1.03414	3.175748	0.645461
J82_1	J33_1	-0.0119608	1.544439	2.666098	1.43774	1.556044	1.559391	0.921933	1.958717	1.223388
J82_1	J47_1	-0.0654516	1.532394	2.823633	1.398882	1.52984	1.573108	1.350767	2.112952	0.973511
J82_1	J73_1	0.0337618	1.520838	2.658797	1.348764	1.602969	1.532265	1.071647	1.572833	1.09911
J82_1	J06_1	-0.0263174	1.266867	4.449354	0.973822	1.266491	1.343796	1.03414	3.175748	0.645461
J82_1	J94_1	0.0230918	0.97787	2.441021	0.860388	0.985787	1.066652	0.556388	2.394158	0.817329
J82_1	J71_1	-0.0214442	1.335313	2.512416	1.205594	1.406408	1.387469	0.817488	1.588129	1.062393
J82_1	J85_1	0.149696	0	0	0	0	0	0	0	0
J82_1	J62_1	-0.074615	1.417448	2.91208	1.308943	1.365792	1.478358	0.946	3.836153	1.182738
J82_1	J90_1	0.0434708	0.97787	2.441021	0.860388	0.985787	1.066652	0.556388	2.394158	0.817329
J82_1	J51_1	-0.0402681	1.524448	2.858554	1.396456	1.519189	1.57272	1.390434	2.144899	1.126946
J82_1	J86_1	0.155377	0	0	0	0	0	0	0	0
J82_1	J26_1	-0.0375511	1.537852	2.667984	1.434856	1.548917	1.552656	0.91417	1.989075	1.367876
J82_1	J31_1	-0.0239059	1.544439	2.666098	1.43774	1.556044	1.559391	0.921933	1.958717	1.223388
J82_1	J83_1	0.106022	0	0	0	0	0	0	0	0
J82_1	J42_1	-0.0591821	1.517073	2.86342	1.392886	1.512894	1.561651	1.295579	2.165465	1.36102
J82_1	J24_1	-0.0147919	1.537852	2.667984	1.434856	1.548917	1.552656	0.91417	1.989075	1.367876
J82_1	J36_1	-0.0443348	1.537852	2.667984	1.434856	1.548917	1.552656	0.91417	1.989075	1.367876
J82_1	J58_1	-0.0845801	1.417448	2.91208	1.308943	1.365792	1.478358	0.946	3.836153	1.182738
J82_1	J21_1	-0.0304898	1.37285	2.607802	1.244592	1.423995	1.417137	0.89354	1.822486	0.859068
J82_1	J92_1	0.0149847	0.97787	2.441021	0.860388	0.985787	1.066652	0.556388	2.394158	0.817329
J82_1	J09_1	0.012841	1.266867	4.449354	0.973822	1.266491	1.343796	1.03414	3.175748	0.645461
J82_1	J66_1	-0.023437	1.260075	2.317106	1.132089	1.317593	1.325018	0.7155	1.878145	0.732715
J82_1	J100_1	0.0836627	0.896762	2.09283	0.614125	0.957078	0.988685	0.306489	1.070352	0.590373
J82_1	J12_1	-0.00311425	1.265397	3.085337	0.94869	1.297668	1.340001	0.947496	2.329802	0.65295
J82_1	J41_1	-0.0531781	1.517073	2.86342	1.392886	1.512894	1.561651	1.295579	2.165465	1.36102
J82_1	J25_1	-0.00997707	1.537852	2.667984	1.434856	1.548917	1.552656	0.91417	1.989075	1.367876
J82_1	J101_1	0.0818639	0.935235	1.95481	0.682375	1.003419	1.02782	0.32582	1.060667	1.107674
J82_1	J20_1	-0.00735884	1.37285	2.607802	1.244592	1.423995	1.417137	0.89354	1.822486	0.859068
J82_1	J70_1	0.00225068	1.335313	2.512416	1.205594	1.406408	1.387469	0.817488	1.588129	1.062393
J82_1	J88_1	0.0680255	0.97787	2.441021	0.860388	0.985787	1.066652	0.556388	2.394158	0.817329
J82_1	J27_1	-0.0664757	1.537852	2.667984	1.434856	1.548917	1.552656	0.91417	1.989075	1.367876
J82_1	J75_1	0.0224617	1.520838	2.658797	1.348764	1.602969	1.532265	1.071647	1.572833	1.09911
J82_1	J65_1	-0.0216208	1.260075	2.317106	1.132089	1.317593	1.325018	0.7155	1.878145	0.732715
J82_1	J50_1	-0.0342166	1.524448	2.858554	1.396456	1.519189	1.57272	1.390434	2.144899	1.126946
J82_1	J72_1	-0.0191553	1.335313	2.512416	1.205594	1.406408	1.387469	0.817488	1.588129	1.062393
J82_1	J17_1	-0.0320365	1.37285	2.607802	1.244592	1.423995	1.417137	0.89354	1.822486	0.859068
J82_1	J87_1	0.180516	0	0	0	0	0	0	0	0
J82_1	J67_1	-0.00879509	1.260075	2.317106	1.132089	1.317593	1.325018	0.7155	1.878145	0.732715
J82_1	J79_1	0.140654	0.570765	2.375399	0.394449	0.585789	0.641716	0.274004	1.261728	0.607127
J82_1	J40_1	-0.0559357	1.517073	2.86342	1.392886	1.512894	1.561651	1.295579	2.165465	1.36102
J82_1	J18_1	-0.015667	1.37285	2.607802	1.244592	1.423995	1.417137	0.89354	1.822486	0.859068
J82_1	J93_1	0.0489927	0.97787	2.441021	0.860388	0.985787	1.066652	0.556388	2.394158	0.817329
J82_1	J19_1	0.0156819	1.37285	2.607802	1.244592	1.423995	1.417137	0.89354	1.822486	0.859068
J82_1	J61_1	-0.0672511	1.417448	2.91208	1.308943	1.365792	1.478358	0.946	3.836153	1.182738
J82_1	J08_1	-0.0209431	1.266867	4.449354	0.973822	1.266491	1.343796	1.03414	3.175748	0.645461
J82_1	J74_1	0.0329102	1.520838	2.658797	1.348764	1.602969	1.532265	1.071647	1.572833	1.09911
J82_1	J95_1	0.0891938	0.896762	2.09283	0.614125	0.957078	0.988685	0.306489	1.070352	0.590373
J82_1	J16_1	-0.032182	1.265397	3.085337	0.94869	1.297668	1.340001	0.947496	2.329802	0.65295
J82_1	J10_1	-0.0323938	1.266867	4.449354	0.973822	1.266491	1.343796	1.03414	3.175748	0.645461
J82_1	J28_1	-0.0484894	1.537852	2.667984	1.434856	1.548917	1.552656	0.91417	1.989075	1.367876
J82_1	J80_1	0.146648	0.570765	2.375399	0.394449	0.585789	0.641716	0.274004	1.261728	0.607127
J82_1	J49_1	-0.0521038	1.524448	2.858554	1.396456	1.519189	1.57272	1.390434	2.144899	1.126946
J82_1	J46_1	-0.0607427	1.532394	2.823633	1.398882	1.52984	1.573108	1.350767	2.112952	0.973511
J82_1	J35_1	-0.0470688	1.544439	2.666098	1.43774	1.556044	1.559391	0.921933	1.958717	1.223388
J82_1	J59_1	-0.0713518	1.417448	2.91208	1.308943	1.365792	1.478358	0.946	3.836153	1.182738
J82_1	J48_1	-0.0366169	1.532394	2.823633	1.398882	1.52984	1.573108	1.350767	2.112952	0.973511
J82_1	J32_1	-0.0552615	1.544439	2.666098	1.43774	1.556044	1.559391	0.921933	1.958717	1.223388
J82_1	J84_1	0.118847	0	0	0	0	0	0	0	0
J82_1	J76_1	0.00400554	1.520838	2.658797	1.348764	1.602969	1.532265	1.071647	1.572833	1.09911
J82_1	J13_1	0.00658437	1.265397	3.085337	0.94869	1.297668	1.340001	0.947496	2.329802	0.65295
J82_1	J81_1	0.108732	0.570765	2.375399	0.394449	0.585789	0.641716	0.274004	1.261728	0.607127
J82_1	J34_1	-0.0224554	1.544439	2.666098	1.43774	1.556044	1.559391	0.921933	1.958717	1.223388
J82_1	J247_1	-0.0527095	1.468505	3.393859	1.311731	1.387415	1.570104	1.450095	4.048816	1.042371
J82_1	J55_1	-0.0493054	1.390427	2.780124	1.289701	1.396399	1.445397	0.80829	2.80764	1.42982
J82_1	J276_1	0.0541323	1.596516	2.359887	1.190627	1.718429	1.567292	1.145216	1.110443	0.723963
J82_1	J178_1	0.0251457	1.148465	2.544255	0.95047	1.183675	1.15885	0.951632	1.705163	0.830545
J82_1	J284_1	-0.0797182	1.493356	3.224727	1.418826	1.441704	1.700339	1.754264	3.652677	1.649023
J82_1	J261_1	-0.0304748	1.253245	2.796128	1.039947	1.198718	1.38902	1.576779	4.634959	0.6476
J82_1	J231_1	-0.0421878	1.260209	2.736996	1.136725	1.289291	1.381678	1.066242	2.556959	0.681806
J82_1	J158_1	0.00529146	1.146337	2.514774	0.962169	1.180701	1.157321	0.966256	1.725982	0.864246
J82_1	J263_1	-0.0108139	1.332806	2.560129	1.18904	1.403872	1.38446	0.808908	1.609215	1.000049
J82_1	J179_1	0.00737549	1.148465	2.544255	0.95047	1.183675	1.15885	0.951632	1.705163	0.830545
J82_1	J162_1	0.0254496	1.145277	2.532134	0.954998	1.179095	1.156051	0.971903	1.732878	0.97706
J82_1	J245_1	0.034686	0.97787	2.441021	0.860388	0.985787	1.066652	0.556388	2.394158	0.817329
J82_1	J265_1	0.0473192	1.676499	2.341065	1.349109	1.799223	1.617861	1.764422	1.181022	0.936598
J82_1	J116_1	0.0491544	0.96476	2.098348	0.775588	1.021378	1.057739	0.429329	1.309627	0.60367
J82_1	J293_1	-0.0878617	1.518909	3.482458	1.447948	1.459787	1.730669	1.987222	3.892087	1.523648
J82_1	J161_1	-0.028475	1.145277	2.532134	0.954998	1.179095	1.156051	0.971903	1.732878	0.97706
J82_1	J157_1	0.0110446	1.146337	2.514774	0.962169	1.180701	1.157321	0.966256	1.725982	0.864246
J82_1	J290_1	-0.0760931	1.519231	3.455984	1.447754	1.460528	1.730686	1.996739	3.880257	1.368985
J82_1	J105_1	0.0905546	0.96476	2.098348	0.775588	1.021378	1.057739	0.429329	1.309627	0.60367
J82_1	J298_1	-0.0675393	1.439685	3.049128	1.32143	1.402963	1.495372	1.130648	3.628796	1.479517
J82_1	J278_1	-0.0865146	1.493038	3.22463	1.418606	1.440988	1.700216	1.743693	3.658587	1.681041
J82_1	J272_1	0.0115305	1.676499	2.341065	1.349109	1.799223	1.617861	1.764422	1.181022	0.936598
J82_1	J227_1	-0.0592042	1.260209	2.736996	1.136725	1.289291	1.381678	1.066242	2.556959	0.681806
J82_1	J118_1	0.00245008	1.725039	3.179698	1.442813	1.69563	1.671874	5.669943	2.194935	1.895725
J82_1	J232_1	-0.0227486	1.260209	2.736996	1.136725	1.289291	1.381678	1.066242	2.556959	0.681806
J82_1	J250_1	-0.056287	1.468505	3.393859	1.311731	1.387415	1.570104	1.450095	4.048816	1.042371
J82_1	J259_1	-0.0406363	1.253245	2.796128	1.039947	1.198718	1.38902	1.576779	4.634959	0.6476
J82_1	J104_1	0.0873739	0.935235	1.95481	0.682375	1.003419	1.02782	0.32582	1.060667	1.107674
J82_1	J225_1	-0.0386646	1.260209	2.736996	1.136725	1.289291	1.381678	1.066242	2.556959	0.681806
J82_1	J128_1	-0.0940315	1.486509	3.607244	1.295198	1.417911	1.573616	1.461704	3.684611	0.967051
J82_1	J255_1	-0.00099933	1.253245	2.796128	1.039947	1.198718	1.38902	1.576779	4.634959	0.6476
J82_1	J274_1	0.0112407	1.702797	2.360423	1.379377	1.828123	1.639983	1.794009	1.183742	0.98473
J82_1	J224_1	-0.0563898	1.260209	2.736996	1.136725	1.289291	1.381678	1.066242	2.556959	0.681806
J82_1	J165_1	0.0673471	1.145277	2.532134	0.954998	1.179095	1.156051	0.971903	1.732878	0.97706
J82_1	J282_1	-0.0764283	1.493356	3.224727	1.418826	1.441704	1.700339	1.754264	3.652677	1.649023
J82_1	J172_1	0.0398881	1.148379	2.518107	0.951142	1.183725	1.159523	0.940114	1.705388	0.794917
J82_1	J257_1	-0.0296223	1.253245	2.796128	1.039947	1.198718	1.38902	1.576779	4.634959	0.6476
J82_1	J226_1	-0.0468036	1.260209	2.736996	1.136725	1.289291	1.381678	1.066242	2.556959	0.681806
J82_1	J223_1	-0.0253624	1.260209	2.736996	1.136725	1.289291	1.381678	1.066242	2.556959	0.681806
J82_1	J289_1	-0.0705889	1.519231	3.455984	1.447754	1.460528	1.730686	1.996739	3.880257	1.368985
J82_1	J228_1	-0.0863745	1.260209	2.736996	1.136725	1.289291	1.381678	1.066242	2.556959	0.681806
J82_1	J121_1	-0.0731241	1.486707	3.304673	1.321468	1.417977	1.572465	1.513412	3.736988	1.009758
J82_1	J296_1	-0.0496071	1.518269	3.452167	1.445315	1.456743	1.73052	1.980629	3.939895	1.278139
J82_1	J279_1	-0.0668727	1.493038	3.22463	1.418606	1.440988	1.700216	1.743693	3.658587	1.681041
J82_1	J270_1	0.0278109	1.697085	2.356124	1.373182	1.821979	1.635213	1.784621	1.180353	0.955992
J82_1	J292_1	-0.0570684	1.518909	3.482458	1.447948	1.459787	1.730669	1.987222	3.892087	1.523648
J82_1	J220_1	-0.00307358	1.260209	2.736996	1.136725	1.289291	1.381678	1.066242	2.556959	0.681806
J82_1	J283_1	-0.0925754	1.547589	3.442449	1.45313	1.468687	1.686005	2.714688	3.723255	1.853106
J82_1	J107_1	0.118471	0.96476	2.098348	0.775588	1.021378	1.057739	0.429329	1.309627	0.60367
J82_1	J56_1	-0.0662692	1.390427	2.780124	1.289701	1.396399	1.445397	0.80829	2.80764	1.42982
J82_1	J256_1	0.0143616	1.253245	2.796128	1.039947	1.198718	1.38902	1.576779	4.634959	0.6476
J82_1	J221_1	-0.0563754	1.260209	2.736996	1.136725	1.289291	1.381678	1.066242	2.556959	0.681806
J82_1	J131_1	-0.0484588	1.486509	3.607244	1.295198	1.417911	1.573616	1.461704	3.684611	0.967051
J82_1	J124_1	-0.0826344	1.486707	3.304673	1.321468	1.417977	1.572465	1.513412	3.736988	1.009758
J82_1	J222_1	-0.0206997	1.260209	2.736996	1.136725	1.289291	1.381678	1.066242	2.556959	0.681806
J82_1	J120_1	-0.0713094	1.486707	3.304673	1.321468	1.417977	1.572465	1.513412	3.736988	1.009758
J82_1	J277_1	-0.074333	1.493356	3.224727	1.418826	1.441704	1.700339	1.754264	3.652677	1.649023
J82_1	J164_1	0.0357153	1.145277	2.532134	0.954998	1.179095	1.156051	0.971903	1.732878	0.97706
J82_1	J294_1	-0.0656905	1.518909	3.482458	1.447948	1.459787	1.730669	1.987222	3.892087	1.523648
J82_1	J112_1	0.0794855	0.942225	1.95783	0.691267	1.011267	1.035816	0.326339	1.060914	1.167
J82_1	J180_1	0.0434361	1.148465	2.544255	0.95047	1.183675	1.15885	0.951632	1.705163	0.830545
J82_1	J171_1	0.0201595	1.148379	2.518107	0.951142	1.183725	1.159523	0.940114	1.705388	0.794917
J82_1	J230_1	-0.0335135	1.260209	2.736996	1.136725	1.289291	1.381678	1.066242	2.556959	0.681806
J82_1	J57_1	-0.0399022	1.390427	2.780124	1.289701	1.396399	1.445397	0.80829	2.80764	1.42982
J82_1	J269_1	0.0128871	1.697085	2.356124	1.373182	1.821979	1.635213	1.784621	1.180353	0.955992
J82_1	J123_1	-0.0728322	1.486707	3.304673	1.321468	1.417977	1.572465	1.513412	3.736988	1.009758
J82_1	J264_1	0.00404788	1.676499	2.341065	1.349109	1.799223	1.617861	1.764422	1.181022	0.936598
J82_1	J252_1	-0.0201643	1.253245	2.796128	1.039947	1.198718	1.38902	1.576779	4.634959	0.6476
J82_1	J275_1	-0.00192573	1.70922	2.356302	1.386568	1.835072	1.645375	1.804666	1.188769	1.106504
J82_1	J266_1	0.0412345	1.676499	2.341065	1.349109	1.799223	1.617861	1.764422	1.181022	0.936598
J82_1	J244_1	0.0572167	0.97787	2.441021	0.860388	0.985787	1.066652	0.556388	2.394158	0.817329
J82_1	J297_1	-0.0569539	1.439685	3.049128	1.32143	1.402963	1.495372	1.130648	3.628796	1.479517
J82_1	J54_1	-0.0517721	1.390427	2.780124	1.289701	1.396399	1.445397	0.80829	2.80764	1.42982
J82_1	J173_1	-0.00948169	1.148379	2.518107	0.951142	1.183725	1.159523	0.940114	1.705388	0.794917
J82_1	J117_1	0.121374	0.96476	2.098348	0.775588	1.021378	1.057739	0.429329	1.309627	0.60367
J82_1	J246_1	-0.0498727	1.468505	3.393859	1.311731	1.387415	1.570104	1.450095	4.048816	1.042371
J82_1	J251_1	-0.0226166	1.253245	2.796128	1.039947	1.198718	1.38902	1.576779	4.634959	0.6476
J78_1	J60_1	-0.0653456	1.411894	2.259002	1.357431	1.369149	1.472326	0.888778	3.531183	1.537919
J78_1	J68_1	-0.00454193	1.255012	1.664334	1.181031	1.321525	1.319473	0.658382	1.573231	1.088472
J78_1	J14_1	-0.0330438	1.260081	2.432413	0.997376	1.301306	1.334193	0.890328	2.024808	1.008366
J78_1	J98_1	0.0975815	0.952875	1.333799	0.747037	1.03204	1.046499	0.278948	0.768098	1.475458
J78_1	J91_1	0.0473158	0.969012	1.78201	0.905851	0.985635	1.056723	0.498093	2.081671	1.170794
J78_1	J89_1	0.0923326	0.969012	1.78201	0.905851	0.985635	1.056723	0.498093	2.081671	1.170794
J78_1	J99_1	0.0851661	0.911455	1.472643	0.676373	0.982251	1.004057	0.260051	0.777794	0.953989
J78_1	J102_1	0.0738352	0.911455	1.472643	0.676373	0.982251	1.004057	0.260051	0.777794	0.953989
J78_1	J43_1	-0.0457669	1.511651	2.21047	1.441492	1.516394	1.555757	1.238396	1.860559	1.716368
J78_1	J30_1	-0.0211871	1.532504	2.015088	1.48353	1.5525	1.546837	0.857001	1.68419	1.723291
J78_1	J04_1	-0.00173828	1.261529	3.796381	1.022501	1.270105	1.337967	0.976966	2.870743	1.000861
J78_1	J45_1	-0.0878322	1.526978	2.17069	1.447492	1.533347	1.567221	1.293586	1.808048	1.328866
J78_1	J15_1	-0.0341539	1.260081	2.432413	0.997376	1.301306	1.334193	0.890328	2.024808	1.008366
J78_1	J44_1	-0.0650697	1.511651	2.21047	1.441492	1.516394	1.555757	1.238396	1.860559	1.716368
J78_1	J07_1	0.00303647	1.261529	3.796381	1.022501	1.270105	1.337967	0.976966	2.870743	1.000861
J78_1	J33_1	-0.0521795	1.539091	2.013202	1.486413	1.559625	1.553571	0.864763	1.653832	1.578801
J78_1	J47_1	-0.0611901	1.526978	2.17069	1.447492	1.533347	1.567221	1.293586	1.808048	1.328866
J78_1	J73_1	0.0162506	1.515986	2.006094	1.397941	1.60714	1.526955	1.014534	1.268035	1.455065
J78_1	J06_1	-0.00448004	1.261529	3.796381	1.022501	1.270105	1.337967	0.976966	2.870743	1.000861
J78_1	J94_1	0.0555884	0.969012	1.78201	0.905851	0.985635	1.056723	0.498093	2.081671	1.170794
J78_1	J71_1	-0.0179756	1.3303	1.859656	1.254603	1.41039	1.381988	0.76036	1.283299	1.418164
J78_1	J85_1	0.106479	0.570765	2.375399	0.394449	0.585789	0.641716	0.274004	1.261728	0.607127
J78_1	J62_1	-0.0671487	1.411894	2.259002	1.357431	1.369149	1.472326	0.888778	3.531183	1.537919
J78_1	J90_1	0.0421435	0.969012	1.78201	0.905851	0.985635	1.056723	0.498093	2.081671	1.170794
J78_1	J51_1	-0.0602341	1.519015	2.205597	1.445052	1.522676	1.566816	1.333248	1.839991	1.482283
J78_1	J86_1	0.11283	0.570765	2.375399	0.394449	0.585789	0.641716	0.274004	1.261728	0.607127
J78_1	J26_1	-0.0125153	1.532504	2.015088	1.48353	1.5525	1.546837	0.857001	1.68419	1.723291
J78_1	J31_1	-0.0171601	1.539091	2.013202	1.486413	1.559625	1.553571	0.864763	1.653832	1.578801
J78_1	J83_1	0.152811	0.570765	2.375399	0.394449	0.585789	0.641716	0.274004	1.261728	0.607127
J78_1	J42_1	-0.0404859	1.511651	2.21047	1.441492	1.516394	1.555757	1.238396	1.860559	1.716368
J78_1	J24_1	-0.0266835	1.532504	2.015088	1.48353	1.5525	1.546837	0.857001	1.68419	1.723291
J78_1	J36_1	-0.0523901	1.532504	2.015088	1.48353	1.5525	1.546837	0.857001	1.68419	1.723291
J78_1	J58_1	-0.0637045	1.411894	2.259002	1.357431	1.369149	1.472326	0.888778	3.531183	1.537919
J78_1	J21_1	0.00751167	1.367616	1.954948	1.293383	1.427713	1.411428	0.836382	1.517605	1.214659
J78_1	J92_1	0.0392305	0.969012	1.78201	0.905851	0.985635	1.056723	0.498093	2.081671	1.170794
J78_1	J09_1	0.0164642	1.261529	3.796381	1.022501	1.270105	1.337967	0.976966	2.870743	1.000861
J78_1	J66_1	0.00141431	1.255012	1.664334	1.181031	1.321525	1.319473	0.658382	1.573231	1.088472
J78_1	J100_1	0.113361	0.911455	1.472643	0.676373	0.982251	1.004057	0.260051	0.777794	0.953989
J78_1	J12_1	-0.0104654	1.260081	2.432413	0.997376	1.301306	1.334193	0.890328	2.024808	1.008366
J78_1	J41_1	-0.0414966	1.511651	2.21047	1.441492	1.516394	1.555757	1.238396	1.860559	1.716368
J78_1	J25_1	-0.0171685	1.532504	2.015088	1.48353	1.5525	1.546837	0.857001	1.68419	1.723291
J78_1	J101_1	0.123648	0.952875	1.333799	0.747037	1.03204	1.046499	0.278948	0.768098	1.475458
J78_1	J20_1	-0.0214644	1.367616	1.954948	1.293383	1.427713	1.411428	0.836382	1.517605	1.214659
J78_1	J70_1	0.0341003	1.3303	1.859656	1.254603	1.41039	1.381988	0.76036	1.283299	1.418164
J78_1	J88_1	0.0424652	0.969012	1.78201	0.905851	0.985635	1.056723	0.498093	2.081671	1.170794
J78_1	J27_1	-0.0453533	1.532504	2.015088	1.48353	1.5525	1.546837	0.857001	1.68419	1.723291
J78_1	J75_1	0.0181712	1.515986	2.006094	1.397941	1.60714	1.526955	1.014534	1.268035	1.455065
J78_1	J65_1	0.0308261	1.255012	1.664334	1.181031	1.321525	1.319473	0.658382	1.573231	1.088472
J78_1	J50_1	-0.0397267	1.519015	2.205597	1.445052	1.522676	1.566816	1.333248	1.839991	1.482283
J78_1	J72_1	0.00179196	1.3303	1.859656	1.254603	1.41039	1.381988	0.76036	1.283299	1.418164
J78_1	J17_1	-0.00860312	1.367616	1.954948	1.293383	1.427713	1.411428	0.836382	1.517605	1.214659
J78_1	J87_1	0.147467	0.570765	2.375399	0.394449	0.585789	0.641716	0.274004	1.261728	0.607127
J78_1	J67_1	-0.0299557	1.255012	1.664334	1.181031	1.321525	1.319473	0.658382	1.573231	1.088472
J78_1	J79_1	0.116671	0	0	0	0	0	0	0	0
J78_1	J40_1	-0.0452787	1.511651	2.21047	1.441492	1.516394	1.555757	1.238396	1.860559	1.716368
J78_1	J18_1	-0.00477169	1.367616	1.954948	1.293383	1.427713	1.411428	0.836382	1.517605	1.214659
J78_1	J93_1	0.0653834	0.969012	1.78201	0.905851	0.985635	1.056723	0.498093	2.081671	1.170794
J78_1	J19_1	-0.00703191	1.367616	1.954948	1.293383	1.427713	1.411428	0.836382	1.517605	1.214659
J78_1	J61_1	-0.0895821	1.411894	2.259002	1.357431	1.369149	1.472326	0.888778	3.531183	1.537919
J78_1	J08_1	-0.0138563	1.261529	3.796381	1.022501	1.270105	1.337967	0.976966	2.870743	1.000861
J78_1	J74_1	0.00724621	1.515986	2.006094	1.397941	1.60714	1.526955	1.014534	1.268035	1.455065
J78_1	J95_1	0.0672607	0.911455	1.472643	0.676373	0.982251	1.004057	0.260051	0.777794	0.953989
J78_1	J16_1	0.0218416	1.260081	2.432413	0.997376	1.301306	1.334193	0.890328	2.024808	1.008366
J78_1	J10_1	-0.0221813	1.261529	3.796381	1.022501	1.270105	1.337967	0.976966	2.870743	1.000861
J78_1	J28_1	-0.048521	1.532504	2.015088	1.48353	1.5525	1.546837	0.857001	1.68419	1.723291
J78_1	J80_1	0.106078	0	0	0	0	0	0	0	0
J78_1	J49_1	-0.0581673	1.519015	2.205597	1.445052	1.522676	1.566816	1.333248	1.839991	1.482283
J78_1	J46_1	-0.0468661	1.526978	2.17069	1.447492	1.533347	1.567221	1.293586	1.808048	1.328866
J78_1	J35_1	-0.0219045	1.539091	2.013202	1.486413	1.559625	1.553571	0.864763	1.653832	1.578801
J78_1	J59_1	-0.0842074	1.411894	2.259002	1.357431	1.369149	1.472326	0.888778	3.531183	1.537919
J78_1	J48_1	-0.0471794	1.526978	2.17069	1.447492	1.533347	1.567221	1.293586	1.808048	1.328866
J78_1	J32_1	-0.0284614	1.539091	2.013202	1.486413	1.559625	1.553571	0.864763	1.653832	1.578801
J78_1	J84_1	0.117169	0.570765	2.375399	0.394449	0.585789	0.641716	0.274004	1.261728	0.607127
J78_1	J76_1	-0.010297	1.515986	2.006094	1.397941	1.60714	1.526955	1.014534	1.268035	1.455065
J78_1	J13_1	-0.0256274	1.260081	2.432413	0.997376	1.301306	1.334193	0.890328	2.024808	1.008366
J78_1	J81_1	0.136202	0	0	0	0	0	0	0	0
J78_1	J34_1	-0.0400869	1.539091	2.013202	1.486413	1.559625	1.553571	0.864763	1.653832	1.578801
J78_1	J247_1	-0.0835531	1.462824	2.740713	1.360107	1.390642	1.563945	1.392837	3.743821	1.39742
J78_1	J55_1	-0.054807	1.384916	2.127091	1.338227	1.399802	1.439407	0.751075	2.502675	1.785057
J78_1	J276_1	0.0698115	1.593179	1.720084	1.238732	1.723902	1.563509	1.095466	0.81403	1.074992
J78_1	J178_1	0.0116288	1.145029	1.892178	1.000747	1.189483	1.15493	0.894823	1.400531	1.187842
J78_1	J284_1	-0.0836684	1.487293	2.571349	1.466862	1.444553	1.693766	1.696794	3.347546	2.003628
J78_1	J261_1	-0.0270135	1.246988	2.142567	1.087799	1.201357	1.382195	1.519261	4.32962	1.002073
J78_1	J231_1	-0.0336606	1.254529	2.083728	1.185096	1.292537	1.375486	1.008967	2.251756	1.036882
J78_1	J158_1	0.0242978	1.14291	1.862692	1.012457	1.186519	1.153408	0.909451	1.421341	1.221559
J78_1	J263_1	-0.0061025	1.32784	1.907383	1.238097	1.407909	1.379027	0.751786	1.30439	1.355879
J78_1	J179_1	0.0161933	1.145029	1.892178	1.000747	1.189483	1.15493	0.894823	1.400531	1.187842
J78_1	J162_1	0.00653357	1.141855	1.88005	1.005291	1.184919	1.152141	0.915101	1.428234	1.334382
J78_1	J245_1	0.0398395	0.969012	1.78201	0.905851	0.985635	1.056723	0.498093	2.081671	1.170794
J78_1	J265_1	0.046989	1.671622	1.698809	1.396477	1.803075	1.612632	1.71373	0.884237	1.28728
J78_1	J116_1	0.118053	0.972221	1.458119	0.834344	1.039193	1.065013	0.376808	1.009669	0.968212
J78_1	J293_1	-0.0936384	1.51285	2.829084	1.495987	1.462638	1.7241	1.929752	3.586957	1.878254
J78_1	J161_1	0.0101311	1.141855	1.88005	1.005291	1.184919	1.152141	0.915101	1.428234	1.334382
J78_1	J157_1	0.00647332	1.14291	1.862692	1.012457	1.186519	1.153408	0.909451	1.421341	1.221559
J78_1	J290_1	-0.088503	1.513173	2.802612	1.495794	1.463381	1.724118	1.93927	3.575128	1.723595
J78_1	J105_1	0.109961	0.972221	1.458119	0.834344	1.039193	1.065013	0.376808	1.009669	0.968212
J78_1	J298_1	-0.0717594	1.434202	2.396107	1.369985	1.406396	1.489414	1.073442	3.323862	1.834802
J78_1	J278_1	-0.115324	1.486973	2.571252	1.46664	1.443834	1.693641	1.686222	3.353456	2.035643
J78_1	J272_1	0.0456306	1.671622	1.698809	1.396477	1.803075	1.612632	1.71373	0.884237	1.28728
J78_1	J227_1	-0.016039	1.254529	2.083728	1.185096	1.292537	1.375486	1.008967	2.251756	1.036882
J78_1	J118_1	0.000650299	1.719417	2.526596	1.491246	1.698915	1.66577	5.612699	1.889981	2.250846
J78_1	J232_1	-0.0275154	1.254529	2.083728	1.185096	1.292537	1.375486	1.008967	2.251756	1.036882
J78_1	J250_1	-0.0603504	1.462824	2.740713	1.360107	1.390642	1.563945	1.392837	3.743821	1.39742
J78_1	J259_1	-0.0528859	1.246988	2.142567	1.087799	1.201357	1.382195	1.519261	4.32962	1.002073
J78_1	J104_1	0.102854	0.952875	1.333799	0.747037	1.03204	1.046499	0.278948	0.768098	1.475458
J78_1	J225_1	-0.0218713	1.254529	2.083728	1.185096	1.292537	1.375486	1.008967	2.251756	1.036882
J78_1	J128_1	-0.0788125	1.480861	2.95412	1.343605	1.42117	1.56749	1.404453	3.379634	1.322129
J78_1	J255_1	-0.0309491	1.246988	2.142567	1.087799	1.201357	1.382195	1.519261	4.32962	1.002073
J78_1	J274_1	0.036077	1.697919	1.718166	1.426745	1.831975	1.634753	1.743316	0.886958	1.335412
J78_1	J224_1	-0.0410905	1.254529	2.083728	1.185096	1.292537	1.375486	1.008967	2.251756	1.036882
J78_1	J165_1	0.0130424	1.141855	1.88005	1.005291	1.184919	1.152141	0.915101	1.428234	1.334382
J78_1	J282_1	-0.105142	1.487293	2.571349	1.466862	1.444553	1.693766	1.696794	3.347546	2.003628
J78_1	J172_1	0.0329171	1.144928	1.866019	1.001404	1.189516	1.155588	0.8833	1.400748	1.152172
J78_1	J257_1	-0.0800721	1.246988	2.142567	1.087799	1.201357	1.382195	1.519261	4.32962	1.002073
J78_1	J226_1	-0.0356417	1.254529	2.083728	1.185096	1.292537	1.375486	1.008967	2.251756	1.036882
J78_1	J223_1	-0.04425	1.254529	2.083728	1.185096	1.292537	1.375486	1.008967	2.251756	1.036882
J78_1	J289_1	-0.100387	1.513173	2.802612	1.495794	1.463381	1.724118	1.93927	3.575128	1.723595
J78_1	J228_1	-0.0828912	1.254529	2.083728	1.185096	1.292537	1.375486	1.008967	2.251756	1.036882
J78_1	J121_1	-0.0847487	1.481064	2.651551	1.369879	1.421241	1.566343	1.456162	3.432013	1.36484
J78_1	J296_1	-0.0831642	1.512206	2.79879	1.49335	1.459591	1.723947	1.923158	3.634764	1.63274
J78_1	J279_1	-0.101009	1.486973	2.571252	1.46664	1.443834	1.693641	1.686222	3.353456	2.035643
J78_1	J270_1	0.0178516	1.692209	1.713868	1.420551	1.825832	1.629984	1.733929	0.883568	1.306673
J78_1	J292_1	-0.0701443	1.51285	2.829084	1.495987	1.462638	1.7241	1.929752	3.586957	1.878254
J78_1	J220_1	-0.0369743	1.254529	2.083728	1.185096	1.292537	1.375486	1.008967	2.251756	1.036882
J78_1	J283_1	-0.110226	1.541721	2.789164	1.50135	1.471734	1.679649	2.657314	3.418176	2.207967
J78_1	J107_1	0.12144	0.972221	1.458119	0.834344	1.039193	1.065013	0.376808	1.009669	0.968212
J78_1	J56_1	-0.0258014	1.384916	2.127091	1.338227	1.399802	1.439407	0.751075	2.502675	1.785057
J78_1	J256_1	-0.044129	1.246988	2.142567	1.087799	1.201357	1.382195	1.519261	4.32962	1.002073
J78_1	J221_1	-0.062994	1.254529	2.083728	1.185096	1.292537	1.375486	1.008967	2.251756	1.036882
J78_1	J131_1	-0.0668989	1.480861	2.95412	1.343605	1.42117	1.56749	1.404453	3.379634	1.322129
J78_1	J124_1	-0.0752745	1.481064	2.651551	1.369879	1.421241	1.566343	1.456162	3.432013	1.36484
J78_1	J222_1	-0.0478144	1.254529	2.083728	1.185096	1.292537	1.375486	1.008967	2.251756	1.036882
J78_1	J120_1	-0.095816	1.481064	2.651551	1.369879	1.421241	1.566343	1.456162	3.432013	1.36484
J78_1	J277_1	-0.0850967	1.487293	2.571349	1.466862	1.444553	1.693766	1.696794	3.347546	2.003628
J78_1	J164_1	0.0321158	1.141855	1.88005	1.005291	1.184919	1.152141	0.915101	1.428234	1.334382
J78_1	J294_1	-0.0824222	1.51285	2.829084	1.495987	1.462638	1.7241	1.929752	3.586957	1.878254
J78_1	J112_1	0.0853998	0.959816	1.336772	0.755912	1.039832	1.054439	0.279445	0.76832	1.534758
J78_1	J180_1	0.0169166	1.145029	1.892178	1.000747	1.189483	1.15493	0.894823	1.400531	1.187842
J78_1	J171_1	0.0450305	1.144928	1.866019	1.001404	1.189516	1.155588	0.8833	1.400748	1.152172
J78_1	J230_1	-0.0448129	1.254529	2.083728	1.185096	1.292537	1.375486	1.008967	2.251756	1.036882
J78_1	J57_1	-0.0574132	1.384916	2.127091	1.338227	1.399802	1.439407	0.751075	2.502675	1.785057
J78_1	J269_1	0.0185273	1.692209	1.713868	1.420551	1.825832	1.629984	1.733929	0.883568	1.306673
J78_1	J123_1	-0.0825511	1.481064	2.651551	1.369879	1.421241	1.566343	1.456162	3.432013	1.36484
J78_1	J264_1	0.0454764	1.671622	1.698809	1.396477	1.803075	1.612632	1.71373	0.884237	1.28728
J78_1	J252_1	-0.0694275	1.246988	2.142567	1.087799	1.201357	1.382195	1.519261	4.32962	1.002073
J78_1	J275_1	0.0324471	1.704341	1.714044	1.433936	1.838922	1.640144	1.753973	0.891985	1.457185
J78_1	J266_1	0.0461208	1.671622	1.698809	1.396477	1.803075	1.612632	1.71373	0.884237	1.28728
J78_1	J244_1	0.0350156	0.969012	1.78201	0.905851	0.985635	1.056723	0.498093	2.081671	1.170794
J78_1	J297_1	-0.0695853	1.434202	2.396107	1.369985	1.406396	1.489414	1.073442	3.323862	1.834802
J78_1	J54_1	-0.0252998	1.384916	2.127091	1.338227	1.399802	1.439407	0.751075	2.502675	1.785057
J78_1	J173_1	0.0582691	1.144928	1.866019	1.001404	1.189516	1.155588	0.8833	1.400748	1.152172
J78_1	J117_1	0.127412	0.972221	1.458119	0.834344	1.039193	1.065013	0.376808	1.009669	0.968212
J78_1	J246_1	-0.0944806	1.462824	2.740713	1.360107	1.390642	1.563945	1.392837	3.743821	1.39742
J78_1	J251_1	-0.0413066	1.246988	2.142567	1.087799	1.201357	1.382195	1.519261	4.32962	1.002073
J60_1	J68_1	-0.00411496	1.071557	0.917573	1.182353	1.051536	1.061559	0.63725	2.841031	0.973824
J60_1	J14_1	0.015656	1.039969	1.637695	0.9597	0.992749	1.036055	0.829143	3.239812	0.869717
J60_1	J98_1	-0.0764642	1.565283	1.415274	1.487002	1.5724	1.616733	0.854787	2.959004	1.831265
J60_1	J91_1	-0.0364445	1.309091	1.589533	1.422453	1.24686	1.333475	0.902741	4.061628	1.352794
J60_1	J89_1	-0.0498718	1.309091	1.589533	1.422453	1.24686	1.333475	0.902741	4.061628	1.352794
J60_1	J99_1	-0.0677265	1.535576	1.552629	1.422435	1.53553	1.590097	0.843517	2.975191	1.322387
J60_1	J102_1	-0.0764541	1.535576	1.552629	1.422435	1.53553	1.590097	0.843517	2.975191	1.322387
J60_1	J43_1	0.0568162	1.01224	1.141421	1.112412	0.934264	0.977711	0.986787	2.762761	1.37474
J60_1	J30_1	-0.0034636	1.088221	1.044794	1.20905	1.021	1.024077	0.652908	2.711926	1.418605
J60_1	J04_1	-0.0128229	1.036938	2.993459	0.982641	0.957017	1.034846	0.909367	4.075944	0.860495
J60_1	J45_1	0.030097	1.032624	1.116518	1.123244	0.955941	0.994375	1.047979	2.721423	0.991223
J60_1	J15_1	0.0254082	1.039969	1.637695	0.9597	0.992749	1.036055	0.829143	3.239812	0.869717
J60_1	J44_1	0.0324674	1.01224	1.141421	1.112412	0.934264	0.977711	0.986787	2.762761	1.37474
J60_1	J07_1	-0.0192629	1.036938	2.993459	0.982641	0.957017	1.034846	0.909367	4.075944	0.860495
J60_1	J33_1	-0.00693234	1.093978	1.042112	1.210974	1.027359	1.030001	0.660557	2.681816	1.273036
J60_1	J47_1	0.0206289	1.032624	1.116518	1.123244	0.955941	0.994375	1.047979	2.721423	0.991223
J60_1	J73_1	-0.00531553	1.318214	1.252057	1.399073	1.323425	1.25607	0.952405	2.548647	1.344146
J60_1	J06_1	-0.0102805	1.036938	2.993459	0.982641	0.957017	1.034846	0.909367	4.075944	0.860495
J60_1	J94_1	-0.0544868	1.309091	1.589533	1.422453	1.24686	1.333475	0.902741	4.061628	1.352794
J60_1	J71_1	-0.0282088	1.08631	1.073772	1.201304	1.078772	1.061332	0.674725	2.522011	1.273487
J60_1	J85_1	-0.0623288	1.417448	2.91208	1.308943	1.365792	1.478358	0.946	3.836153	1.182738
J60_1	J62_1	0.071087	0	0	0	0	0	0	0	0
J60_1	J90_1	-0.051259	1.309091	1.589533	1.422453	1.24686	1.333475	0.902741	4.061628	1.352794
J60_1	J51_1	0.00235021	1.012004	1.12468	1.108517	0.933561	0.98096	1.072711	2.730025	1.134398
J60_1	J86_1	-0.0565721	1.417448	2.91208	1.308943	1.365792	1.478358	0.946	3.836153	1.182738
J60_1	J26_1	0.0103199	1.088221	1.044794	1.20905	1.021	1.024077	0.652908	2.711926	1.418605
J60_1	J31_1	-0.0205479	1.093978	1.042112	1.210974	1.027359	1.030001	0.660557	2.681816	1.273036
J60_1	J83_1	-0.0914217	1.417448	2.91208	1.308943	1.365792	1.478358	0.946	3.836153	1.182738
J60_1	J42_1	0.0587131	1.01224	1.141421	1.112412	0.934264	0.977711	0.986787	2.762761	1.37474
J60_1	J24_1	0.00478811	1.088221	1.044794	1.20905	1.021	1.024077	0.652908	2.711926	1.418605
J60_1	J36_1	0.004799	1.088221	1.044794	1.20905	1.021	1.024077	0.652908	2.711926	1.418605
J60_1	J58_1	0.110517	0	0	0	0	0	0	0	0
J60_1	J21_1	-0.0144294	1.017379	1.071965	1.124341	0.988897	0.980313	0.674935	2.603351	1.012671
J60_1	J92_1	-0.0469073	1.309091	1.589533	1.422453	1.24686	1.333475	0.902741	4.061628	1.352794
J60_1	J09_1	-0.0244256	1.036938	2.993459	0.982641	0.957017	1.034846	0.909367	4.075944	0.860495
J60_1	J66_1	2.26064e-05	1.071557	0.917573	1.182353	1.051536	1.061559	0.63725	2.841031	0.973824
J60_1	J100_1	-0.0794851	1.535576	1.552629	1.422435	1.53553	1.590097	0.843517	2.975191	1.322387
J60_1	J12_1	0.0448511	1.039969	1.637695	0.9597	0.992749	1.036055	0.829143	3.239812	0.869717
J60_1	J41_1	0.0341786	1.01224	1.141421	1.112412	0.934264	0.977711	0.986787	2.762761	1.37474
J60_1	J25_1	-0.00746679	1.088221	1.044794	1.20905	1.021	1.024077	0.652908	2.711926	1.418605
J60_1	J101_1	-0.0890974	1.565283	1.415274	1.487002	1.5724	1.616733	0.854787	2.959004	1.831265
J60_1	J20_1	-0.00406026	1.017379	1.071965	1.124341	0.988897	0.980313	0.674935	2.603351	1.012671
J60_1	J70_1	-0.0268439	1.08631	1.073772	1.201304	1.078772	1.061332	0.674725	2.522011	1.273487
J60_1	J88_1	-0.0544308	1.309091	1.589533	1.422453	1.24686	1.333475	0.902741	4.061628	1.352794
J60_1	J27_1	0.0347703	1.088221	1.044794	1.20905	1.021	1.024077	0.652908	2.711926	1.418605
J60_1	J75_1	-0.0541028	1.318214	1.252057	1.399073	1.323425	1.25607	0.952405	2.548647	1.344146
J60_1	J65_1	-0.00540339	1.071557	0.917573	1.182353	1.051536	1.061559	0.63725	2.841031	0.973824
J60_1	J50_1	0.0176322	1.012004	1.12468	1.108517	0.933561	0.98096	1.072711	2.730025	1.134398
J60_1	J72_1	-0.0265108	1.08631	1.073772	1.201304	1.078772	1.061332	0.674725	2.522011	1.273487
J60_1	J17_1	0.0015671	1.017379	1.071965	1.124341	0.988897	0.980313	0.674935	2.603351	1.012671
J60_1	J87_1	-0.0774047	1.417448	2.91208	1.308943	1.365792	1.478358	0.946	3.836153	1.182738
J60_1	J67_1	-0.0335195	1.071557	0.917573	1.182353	1.051536	1.061559	0.63725	2.841031	0.973824
J60_1	J79_1	-0.0597913	1.411894	2.259002	1.357431	1.369149	1.472326	0.888778	3.531183	1.537919
J60_1	J40_1	0.0757696	1.01224	1.141421	1.112412	0.934264	0.977711	0.986787	2.762761	1.37474
J60_1	J18_1	-0.012409	1.017379	1.071965	1.124341	0.988897	0.980313	0.674935	2.603351	1.012671
J60_1	J93_1	-0.0428377	1.309091	1.589533	1.422453	1.24686	1.333475	0.902741	4.061628	1.352794
J60_1	J19_1	-0.00126621	1.017379	1.071965	1.124341	0.988897	0.980313	0.674935	2.603351	1.012671
J60_1	J61_1	0.0694319	0	0	0	0	0	0	0	0
J60_1	J08_1	-0.0106607	1.036938	2.993459	0.982641	0.957017	1.034846	0.909367	4.075944	0.860495
J60_1	J74_1	-0.0492429	1.318214	1.252057	1.399073	1.323425	1.25607	0.952405	2.548647	1.344146
J60_1	J95_1	-0.0776326	1.535576	1.552629	1.422435	1.53553	1.590097	0.843517	2.975191	1.322387
J60_1	J16_1	-0.0175917	1.039969	1.637695	0.9597	0.992749	1.036055	0.829143	3.239812	0.869717
J60_1	J10_1	0.00327538	1.036938	2.993459	0.982641	0.957017	1.034846	0.909367	4.075944	0.860495
J60_1	J28_1	0.0100322	1.088221	1.044794	1.20905	1.021	1.024077	0.652908	2.711926	1.418605
J60_1	J80_1	-0.0825824	1.411894	2.259002	1.357431	1.369149	1.472326	0.888778	3.531183	1.537919
J60_1	J49_1	0.0113592	1.012004	1.12468	1.108517	0.933561	0.98096	1.072711	2.730025	1.134398
J60_1	J46_1	0.0294596	1.032624	1.116518	1.123244	0.955941	0.994375	1.047979	2.721423	0.991223
J60_1	J35_1	-0.00920446	1.093978	1.042112	1.210974	1.027359	1.030001	0.660557	2.681816	1.273036
J60_1	J59_1	0.0746503	0	0	0	0	0	0	0	0
J60_1	J48_1	0.0224155	1.032624	1.116518	1.123244	0.955941	0.994375	1.047979	2.721423	0.991223
J60_1	J32_1	-0.00444215	1.093978	1.042112	1.210974	1.027359	1.030001	0.660557	2.681816	1.273036
J60_1	J84_1	-0.0537762	1.417448	2.91208	1.308943	1.365792	1.478358	0.946	3.836153	1.182738
J60_1	J76_1	-0.0445985	1.318214	1.252057	1.399073	1.323425	1.25607	0.952405	2.548647	1.344146
J60_1	J13_1	-0.0100125	1.039969	1.637695	0.9597	0.992749	1.036055	0.829143	3.239812	0.869717
J60_1	J81_1	-0.0871522	1.411894	2.259002	1.357431	1.369149	1.472326	0.888778	3.531183	1.537919
J60_1	J34_1	0.0264264	1.093978	1.042112	1.210974	1.027359	1.030001	0.660557	2.681816	1.273036
J60_1	J247_1	0.0727588	0.959841	1.540545	1.034839	0.815126	0.968023	1.054956	4.368952	1.046417
J60_1	J55_1	0.00115756	0.803421	0.976717	0.917832	0.742744	0.77492	0.396439	3.01997	1.35687
J60_1	J276_1	-0.0660127	2.128346	1.708188	1.900828	2.185664	2.067107	1.657711	2.992045	1.386214
J60_1	J178_1	-0.0572803	1.246929	1.352674	1.27295	1.213552	1.191582	1.086864	2.95296	1.244261
J60_1	J284_1	0.0736881	1.238436	1.736602	1.39848	1.102612	1.35073	1.690744	4.461894	1.848653
J60_1	J261_1	-0.00859731	1.151086	1.465427	1.18482	1.010315	1.208936	1.608414	5.689358	0.938286
J60_1	J231_1	-0.00773213	1.05285	1.280337	1.164698	1.000331	1.092673	0.954638	3.445222	0.907478
J60_1	J158_1	-0.0463785	1.247155	1.324896	1.287008	1.21297	1.192308	1.104836	2.976145	1.279346
J60_1	J263_1	-0.0323169	1.100281	1.131445	1.203843	1.093475	1.075924	0.677548	2.549333	1.224464
J60_1	J179_1	-0.0269023	1.246929	1.352674	1.27295	1.213552	1.191582	1.086864	2.95296	1.244261
J60_1	J162_1	-0.0550904	1.247273	1.343201	1.28098	1.21256	1.192164	1.112163	2.984202	1.393035
J60_1	J245_1	-0.0456257	1.309091	1.589533	1.422453	1.24686	1.333475	0.902741	4.061628	1.352794
J60_1	J265_1	-0.0625909	2.183616	1.669523	2.043996	2.240466	2.095505	2.262796	3.058839	1.590053
J60_1	J116_1	-0.0613181	1.443255	1.433438	1.454285	1.43147	1.467878	0.884996	3.093286	1.220307
J60_1	J293_1	0.0369282	1.26229	1.989898	1.42574	1.119144	1.379229	1.922288	4.697899	1.722898
J60_1	J161_1	-0.0306823	1.247273	1.343201	1.28098	1.21256	1.192164	1.112163	2.984202	1.393035
J60_1	J157_1	-0.0469724	1.247155	1.324896	1.287008	1.21297	1.192308	1.104836	2.976145	1.279346
J60_1	J290_1	0.0766796	1.261778	1.96177	1.42462	1.119084	1.378361	1.930998	4.684632	1.567074
J60_1	J105_1	-0.0963869	1.443255	1.433438	1.454285	1.43147	1.467878	0.884996	3.093286	1.220307
J60_1	J298_1	0.0995467	0.857463	1.150035	0.964336	0.754008	0.831388	0.724071	3.922791	1.435893
J60_1	J278_1	0.0689666	1.238952	1.737682	1.399187	1.102698	1.351491	1.680947	4.469197	1.88147
J60_1	J272_1	-0.0533144	2.183616	1.669523	2.043996	2.240466	2.095505	2.262796	3.058839	1.590053
J60_1	J227_1	0.0394734	1.05285	1.280337	1.164698	1.000331	1.092673	0.954638	3.445222	0.907478
J60_1	J118_1	-0.0191268	1.18765	1.330477	1.132603	1.09463	1.047397	5.265536	2.610286	1.867007
J60_1	J232_1	0.00723906	1.05285	1.280337	1.164698	1.000331	1.092673	0.954638	3.445222	0.907478
J60_1	J250_1	0.0491043	0.959841	1.540545	1.034839	0.815126	0.968023	1.054956	4.368952	1.046417
J60_1	J259_1	0.00422488	1.151086	1.465427	1.18482	1.010315	1.208936	1.608414	5.689358	0.938286
J60_1	J104_1	-0.100893	1.565283	1.415274	1.487002	1.5724	1.616733	0.854787	2.959004	1.831265
J60_1	J225_1	-0.00723862	1.05285	1.280337	1.164698	1.000331	1.092673	0.954638	3.445222	0.907478
J60_1	J128_1	0.127807	0.948654	1.71817	0.986114	0.818338	0.944516	1.049779	3.980836	0.948316
J60_1	J255_1	-0.025104	1.151086	1.465427	1.18482	1.010315	1.208936	1.608414	5.689358	0.938286
J60_1	J274_1	-0.0491497	2.209895	1.68887	2.074252	2.269346	2.11761	2.29237	3.06156	1.638181
J60_1	J224_1	0.0316619	1.05285	1.280337	1.164698	1.000331	1.092673	0.954638	3.445222	0.907478
J60_1	J165_1	-0.0501558	1.247273	1.343201	1.28098	1.21256	1.192164	1.112163	2.984202	1.393035
J60_1	J282_1	0.0714886	1.238436	1.736602	1.39848	1.102612	1.35073	1.690744	4.461894	1.848653
J60_1	J172_1	-0.0478035	1.245867	1.326033	1.272438	1.212611	1.191324	1.074375	2.952147	1.206429
J60_1	J257_1	0.00427832	1.151086	1.465427	1.18482	1.010315	1.208936	1.608414	5.689358	0.938286
J60_1	J226_1	-0.0102162	1.05285	1.280337	1.164698	1.000331	1.092673	0.954638	3.445222	0.907478
J60_1	J223_1	0.00882074	1.05285	1.280337	1.164698	1.000331	1.092673	0.954638	3.445222	0.907478
J60_1	J289_1	0.0443975	1.261778	1.96177	1.42462	1.119084	1.378361	1.930998	4.684632	1.567074
J60_1	J228_1	0.0101332	1.05285	1.280337	1.164698	1.000331	1.092673	0.954638	3.445222	0.907478
J60_1	J121_1	0.0743727	0.944738	1.411214	1.008769	0.814555	0.939598	1.098577	4.026919	0.987313
J60_1	J296_1	0.0500483	1.263318	1.963089	1.424956	1.117678	1.380848	1.917405	4.748835	1.478384
J60_1	J279_1	0.0644355	1.238952	1.737682	1.399187	1.102698	1.351491	1.680947	4.469197	1.88147
J60_1	J270_1	-0.0533699	2.204204	1.68458	2.06807	2.263224	2.112858	2.282996	3.058169	1.609447
J60_1	J292_1	0.0462092	1.26229	1.989898	1.42574	1.119144	1.379229	1.922288	4.697899	1.722898
J60_1	J220_1	0.0214578	1.05285	1.280337	1.164698	1.000331	1.092673	0.954638	3.445222	0.907478
J60_1	J283_1	0.0683303	1.182234	1.821666	1.313622	1.024559	1.222148	2.519308	4.363675	1.968817
J60_1	J107_1	-0.0937565	1.443255	1.433438	1.454285	1.43147	1.467878	0.884996	3.093286	1.220307
J60_1	J56_1	0.0494261	0.803421	0.976717	0.917832	0.742744	0.77492	0.396439	3.01997	1.35687
J60_1	J256_1	0.0012856	1.151086	1.465427	1.18482	1.010315	1.208936	1.608414	5.689358	0.938286
J60_1	J221_1	0.0248443	1.05285	1.280337	1.164698	1.000331	1.092673	0.954638	3.445222	0.907478
J60_1	J131_1	0.0730286	0.948654	1.71817	0.986114	0.818338	0.944516	1.049779	3.980836	0.948316
J60_1	J124_1	0.112496	0.944738	1.411214	1.008769	0.814555	0.939598	1.098577	4.026919	0.987313
J60_1	J222_1	0.0326287	1.05285	1.280337	1.164698	1.000331	1.092673	0.954638	3.445222	0.907478
J60_1	J120_1	0.073444	0.944738	1.411214	1.008769	0.814555	0.939598	1.098577	4.026919	0.987313
J60_1	J277_1	0.062339	1.238436	1.736602	1.39848	1.102612	1.35073	1.690744	4.461894	1.848653
J60_1	J164_1	-0.0627664	1.247273	1.343201	1.28098	1.21256	1.192164	1.112163	2.984202	1.393035
J60_1	J294_1	0.0469268	1.26229	1.989898	1.42574	1.119144	1.379229	1.922288	4.697899	1.722898
J60_1	J112_1	-0.0927393	1.571947	1.418056	1.495624	1.579906	1.624354	0.855087	2.959004	1.890228
J60_1	J180_1	-0.0554024	1.246929	1.352674	1.27295	1.213552	1.191582	1.086864	2.95296	1.244261
J60_1	J171_1	-0.0447613	1.245867	1.326033	1.272438	1.212611	1.191324	1.074375	2.952147	1.206429
J60_1	J230_1	-0.000892667	1.05285	1.280337	1.164698	1.000331	1.092673	0.954638	3.445222	0.907478
J60_1	J57_1	0.0329702	0.803421	0.976717	0.917832	0.742744	0.77492	0.396439	3.01997	1.35687
J60_1	J269_1	-0.0355813	2.204204	1.68458	2.06807	2.263224	2.112858	2.282996	3.058169	1.609447
J60_1	J123_1	0.100552	0.944738	1.411214	1.008769	0.814555	0.939598	1.098577	4.026919	0.987313
J60_1	J264_1	-0.0539104	2.183616	1.669523	2.043996	2.240466	2.095505	2.262796	3.058839	1.590053
J60_1	J252_1	-0.0077822	1.151086	1.465427	1.18482	1.010315	1.208936	1.608414	5.689358	0.938286
J60_1	J275_1	-0.0411891	2.216299	1.68474	2.081432	2.276275	2.122985	2.303014	3.06659	1.75995
J60_1	J266_1	-0.0564147	2.183616	1.669523	2.043996	2.240466	2.095505	2.262796	3.058839	1.590053
J60_1	J244_1	-0.0593815	1.309091	1.589533	1.422453	1.24686	1.333475	0.902741	4.061628	1.352794
J60_1	J297_1	0.044947	0.857463	1.150035	0.964336	0.754008	0.831388	0.724071	3.922791	1.435893
J60_1	J54_1	-0.0106868	0.803421	0.976717	0.917832	0.742744	0.77492	0.396439	3.01997	1.35687
J60_1	J173_1	-0.0508471	1.245867	1.326033	1.272438	1.212611	1.191324	1.074375	2.952147	1.206429
J60_1	J117_1	-0.0891187	1.443255	1.433438	1.454285	1.43147	1.467878	0.884996	3.093286	1.220307
J60_1	J246_1	0.108689	0.959841	1.540545	1.034839	0.815126	0.968023	1.054956	4.368952	1.046417
J60_1	J251_1	0.0141649	1.151086	1.465427	1.18482	1.010315	1.208936	1.608414	5.689358	0.938286
J68_1	J14_1	-0.00472755	0.834536	0.996608	0.739393	0.889214	0.843855	0.596466	1.248529	0.410957
J68_1	J98_1	0.00429184	1.406131	0.818865	1.308349	1.522091	1.461589	0.623814	1.001015	1.379575
J68_1	J91_1	0.00530195	1.156949	1.005486	1.248876	1.204244	1.1857	0.677653	2.11115	0.904594
J68_1	J89_1	-0.00501564	1.156949	1.005486	1.248876	1.204244	1.1857	0.677653	2.11115	0.904594
J68_1	J99_1	0.00323194	1.37884	0.960089	1.246195	1.487833	1.437426	0.61299	1.018695	0.873172
J68_1	J102_1	-0.0403647	1.37884	0.960089	1.246195	1.487833	1.437426	0.61299	1.018695	0.873172
J68_1	J43_1	-0.0387471	1.140514	0.818839	1.236293	1.166722	1.1166	0.96229	1.151854	1.124596
J68_1	J30_1	0.0103036	1.145595	0.602428	1.262752	1.185993	1.093927	0.573025	0.96788	1.120964
J68_1	J04_1	0.0361144	0.847122	2.385256	0.769081	0.869643	0.858306	0.690485	2.107414	0.407252
J68_1	J45_1	-0.0204369	1.15461	0.776036	1.241205	1.182328	1.12696	1.016516	1.098948	0.73603
J68_1	J15_1	0.00678918	0.834536	0.996608	0.739393	0.889214	0.843855	0.596466	1.248529	0.410957
J68_1	J44_1	-0.0302257	1.140514	0.818839	1.236293	1.166722	1.1166	0.96229	1.151854	1.124596
J68_1	J07_1	0.00928301	0.847122	2.385256	0.769081	0.869643	0.858306	0.690485	2.107414	0.407252
J68_1	J33_1	-0.0230854	1.15244	0.600715	1.265938	1.193395	1.100885	0.580806	0.937553	0.976781
J68_1	J47_1	0.00271877	1.15461	0.776036	1.241205	1.182328	1.12696	1.016516	1.098948	0.73603
J68_1	J73_1	-0.00206333	1.107931	0.567356	1.156186	1.211845	1.064028	0.720543	0.58983	0.821109
J68_1	J06_1	0.0229549	0.847122	2.385256	0.769081	0.869643	0.858306	0.690485	2.107414	0.407252
J68_1	J94_1	-0.0278113	1.156949	1.005486	1.248876	1.204244	1.1857	0.677653	2.11115	0.904594
J68_1	J71_1	-0.00389893	0.891338	0.406941	0.976128	0.982999	0.885069	0.4569	0.572336	0.765045
J68_1	J85_1	0.0474247	1.260075	2.317106	1.132089	1.317593	1.325018	0.7155	1.878145	0.732715
J68_1	J62_1	-0.0280388	1.071557	0.917573	1.182353	1.051536	1.061559	0.63725	2.841031	0.973824
J68_1	J90_1	-0.0223123	1.156949	1.005486	1.248876	1.204244	1.1857	0.677653	2.11115	0.904594
J68_1	J51_1	-0.0318357	1.150428	0.816645	1.242443	1.175728	1.129954	1.058646	1.132369	0.892347
J68_1	J86_1	-0.0100247	1.260075	2.317106	1.132089	1.317593	1.325018	0.7155	1.878145	0.732715
J68_1	J26_1	0.00562865	1.145595	0.602428	1.262752	1.185993	1.093927	0.573025	0.96788	1.120964
J68_1	J31_1	-0.0158339	1.15244	0.600715	1.265938	1.193395	1.100885	0.580806	0.937553	0.976781
J68_1	J83_1	-0.0364307	1.260075	2.317106	1.132089	1.317593	1.325018	0.7155	1.878145	0.732715
J68_1	J42_1	-0.0244724	1.140514	0.818839	1.236293	1.166722	1.1166	0.96229	1.151854	1.124596
J68_1	J24_1	-0.0023829	1.145595	0.602428	1.262752	1.185993	1.093927	0.573025	0.96788	1.120964
J68_1	J36_1	0.0113792	1.145595	0.602428	1.262752	1.185993	1.093927	0.573025	0.96788	1.120964
J68_1	J58_1	-0.0309625	1.071557	0.917573	1.182353	1.051536	1.061559	0.63725	2.841031	0.973824
J68_1	J21_1	-0.00245351	0.949778	0.521511	1.037741	1.026176	0.931345	0.543729	0.791927	0.581837
J68_1	J92_1	0.0185482	1.156949	1.005486	1.248876	1.204244	1.1857	0.677653	2.11115	0.904594
J68_1	J09_1	0.00212643	0.847122	2.385256	0.769081	0.869643	0.858306	0.690485	2.107414	0.407252
J68_1	J66_1	0.0293326	0	0	0	0	0	0	0	0
J68_1	J100_1	0.0394378	1.37884	0.960089	1.246195	1.487833	1.437426	0.61299	1.018695	0.873172
J68_1	J12_1	-0.0142042	0.834536	0.996608	0.739393	0.889214	0.843855	0.596466	1.248529	0.410957
J68_1	J41_1	0.00860198	1.140514	0.818839	1.236293	1.166722	1.1166	0.96229	1.151854	1.124596
J68_1	J25_1	0.00531191	1.145595	0.602428	1.262752	1.185993	1.093927	0.573025	0.96788	1.120964
J68_1	J101_1	-0.0153881	1.406131	0.818865	1.308349	1.522091	1.461589	0.623814	1.001015	1.379575
J68_1	J20_1	-0.0100996	0.949778	0.521511	1.037741	1.026176	0.931345	0.543729	0.791927	0.581837
J68_1	J70_1	0.0740395	0.891338	0.406941	0.976128	0.982999	0.885069	0.4569	0.572336	0.765045
J68_1	J88_1	0.00289539	1.156949	1.005486	1.248876	1.204244	1.1857	0.677653	2.11115	0.904594
J68_1	J27_1	0.0151822	1.145595	0.602428	1.262752	1.185993	1.093927	0.573025	0.96788	1.120964
J68_1	J75_1	0.00507685	1.107931	0.567356	1.156186	1.211845	1.064028	0.720543	0.58983	0.821109
J68_1	J65_1	0.0146118	0	0	0	0	0	0	0	0
J68_1	J50_1	0.041401	1.150428	0.816645	1.242443	1.175728	1.129954	1.058646	1.132369	0.892347
J68_1	J72_1	0.0200902	0.891338	0.406941	0.976128	0.982999	0.885069	0.4569	0.572336	0.765045
J68_1	J17_1	-0.00807481	0.949778	0.521511	1.037741	1.026176	0.931345	0.543729	0.791927	0.581837
J68_1	J87_1	0.00373191	1.260075	2.317106	1.132089	1.317593	1.325018	0.7155	1.878145	0.732715
J68_1	J67_1	0.115966	0	0	0	0	0	0	0	0
J68_1	J79_1	0.0397255	1.255012	1.664334	1.181031	1.321525	1.319473	0.658382	1.573231	1.088472
J68_1	J40_1	-0.00247408	1.140514	0.818839	1.236293	1.166722	1.1166	0.96229	1.151854	1.124596
J68_1	J18_1	0.00397527	0.949778	0.521511	1.037741	1.026176	0.931345	0.543729	0.791927	0.581837
J68_1	J93_1	-0.0171229	1.156949	1.005486	1.248876	1.204244	1.1857	0.677653	2.11115	0.904594
J68_1	J19_1	0.0449792	0.949778	0.521511	1.037741	1.026176	0.931345	0.543729	0.791927	0.581837
J68_1	J61_1	-0.033778	1.071557	0.917573	1.182353	1.051536	1.061559	0.63725	2.841031	0.973824
J68_1	J08_1	0.0162243	0.847122	2.385256	0.769081	0.869643	0.858306	0.690485	2.107414	0.407252
J68_1	J74_1	0.0124976	1.107931	0.567356	1.156186	1.211845	1.064028	0.720543	0.58983	0.821109
J68_1	J95_1	-0.00840017	1.37884	0.960089	1.246195	1.487833	1.437426	0.61299	1.018695	0.873172
J68_1	J16_1	0.0240635	0.834536	0.996608	0.739393	0.889214	0.843855	0.596466	1.248529	0.410957
J68_1	J10_1	-0.000408142	0.847122	2.385256	0.769081	0.869643	0.858306	0.690485	2.107414	0.407252
J68_1	J28_1	0.0436821	1.145595	0.602428	1.262752	1.185993	1.093927	0.573025	0.96788	1.120964
J68_1	J80_1	-0.00112885	1.255012	1.664334	1.181031	1.321525	1.319473	0.658382	1.573231	1.088472
J68_1	J49_1	0.0147702	1.150428	0.816645	1.242443	1.175728	1.129954	1.058646	1.132369	0.892347
J68_1	J46_1	0.015991	1.15461	0.776036	1.241205	1.182328	1.12696	1.016516	1.098948	0.73603
J68_1	J35_1	-0.00339351	1.15244	0.600715	1.265938	1.193395	1.100885	0.580806	0.937553	0.976781
J68_1	J59_1	-0.00333025	1.071557	0.917573	1.182353	1.051536	1.061559	0.63725	2.841031	0.973824
J68_1	J48_1	-0.0359653	1.15461	0.776036	1.241205	1.182328	1.12696	1.016516	1.098948	0.73603
J68_1	J32_1	0.0452744	1.15244	0.600715	1.265938	1.193395	1.100885	0.580806	0.937553	0.976781
J68_1	J84_1	-0.0118458	1.260075	2.317106	1.132089	1.317593	1.325018	0.7155	1.878145	0.732715
J68_1	J76_1	0.00379545	1.107931	0.567356	1.156186	1.211845	1.064028	0.720543	0.58983	0.821109
J68_1	J13_1	0.0272188	0.834536	0.996608	0.739393	0.889214	0.843855	0.596466	1.248529	0.410957
J68_1	J81_1	0.0111297	1.255012	1.664334	1.181031	1.321525	1.319473	0.658382	1.573231	1.088472
J68_1	J34_1	-0.00367704	1.15244	0.600715	1.265938	1.193395	1.100885	0.580806	0.937553	0.976781
J68_1	J247_1	-0.0214721	1.15526	1.432651	1.217756	1.1052	1.183088	1.164453	3.084746	0.853668
J68_1	J55_1	-0.0227974	1.032109	0.7616	1.150726	1.069609	1.01746	0.494381	1.799686	1.211793
J68_1	J276_1	-0.0131944	1.979643	1.129464	1.733203	2.146496	1.922057	1.429786	1.039579	0.943046
J68_1	J178_1	-0.00498039	1.036377	0.680607	1.037103	1.107219	0.991077	0.821807	0.96207	0.759817
J68_1	J284_1	-0.042198	1.270813	1.383508	1.416775	1.245305	1.403264	1.600589	2.834523	1.51573
J68_1	J261_1	-0.0200816	1.089528	1.00627	1.100055	1.062527	1.158376	1.459425	3.887704	0.544266
J68_1	J231_1	0.00153828	0.972473	0.801187	1.064	1.028836	1.025257	0.811085	1.636343	0.50776
J68_1	J158_1	0.00891039	1.037201	0.653356	1.051774	1.107311	0.992321	0.840307	0.985401	0.795291
J68_1	J263_1	0.00216792	0.892967	0.455857	0.964512	0.984391	0.887046	0.449118	0.597654	0.703499
J68_1	J179_1	0.0363802	1.036377	0.680607	1.037103	1.107219	0.991077	0.821807	0.96207	0.759817
J68_1	J162_1	0.0494966	1.037618	0.671933	1.046043	1.107239	0.992438	0.847899	0.993531	0.909254
J68_1	J245_1	-0.0208526	1.156949	1.005486	1.248876	1.204244	1.1857	0.677653	2.11115	0.904594
J68_1	J265_1	-0.0225521	2.036422	1.092899	1.877462	2.202909	1.951754	2.036028	1.106847	1.147414
J68_1	J116_1	0.000302027	1.27432	0.82495	1.263704	1.370367	1.302801	0.651636	1.129321	0.760828
J68_1	J293_1	-0.0489412	1.295658	1.639522	1.445118	1.262729	1.432838	1.832905	3.072604	1.390246
J68_1	J161_1	0.0142402	1.037618	0.671933	1.046043	1.107239	0.992438	0.847899	0.993531	0.909254
J68_1	J157_1	0.0174953	1.037201	0.653356	1.051774	1.107311	0.992321	0.840307	0.985401	0.795291
J68_1	J290_1	-0.0502267	1.295601	1.612371	1.444499	1.2631	1.432459	1.842023	3.06017	1.235065
J68_1	J105_1	-0.0144001	1.27432	0.82495	1.263704	1.370367	1.302801	0.651636	1.129321	0.760828
J68_1	J298_1	-0.00838242	1.075937	1.03113	1.176348	1.070557	1.062259	0.811106	2.620251	1.253202
J68_1	J278_1	-0.0279859	1.270876	1.383896	1.416983	1.244961	1.403539	1.590403	2.841025	1.548098
J68_1	J272_1	-0.0193308	2.036422	1.092899	1.877462	2.202909	1.951754	2.036028	1.106847	1.147414
J68_1	J227_1	-0.0409406	0.972473	0.801187	1.064	1.028836	1.025257	0.811085	1.636343	0.50776
J68_1	J118_1	-0.0374002	1.397055	1.199603	1.332983	1.399248	1.272317	5.375409	1.209385	1.695679
J68_1	J232_1	-0.0181201	0.972473	0.801187	1.064	1.028836	1.025257	0.811085	1.636343	0.50776
J68_1	J250_1	-0.0366925	1.15526	1.432651	1.217756	1.1052	1.183088	1.164453	3.084746	0.853668
J68_1	J259_1	-0.0104111	1.089528	1.00627	1.100055	1.062527	1.158376	1.459425	3.887704	0.544266
J68_1	J104_1	0.00939016	1.406131	0.818865	1.308349	1.522091	1.461589	0.623814	1.001015	1.379575
J68_1	J225_1	-0.0266908	0.972473	0.801187	1.064	1.028836	1.025257	0.811085	1.636343	0.50776
J68_1	J128_1	-0.0556495	1.164943	1.635895	1.192334	1.127757	1.178962	1.171282	2.709093	0.773977
J68_1	J255_1	-0.0337482	1.089528	1.00627	1.100055	1.062527	1.158376	1.459425	3.887704	0.544266
J68_1	J274_1	-0.0361379	2.062703	1.112247	1.907719	2.231791	1.973861	2.065603	1.109569	1.195542
J68_1	J224_1	-0.00654808	0.972473	0.801187	1.064	1.028836	1.025257	0.811085	1.636343	0.50776
J68_1	J165_1	0.0177903	1.037618	0.671933	1.046043	1.107239	0.992438	0.847899	0.993531	0.909254
J68_1	J282_1	-0.0419805	1.270813	1.383508	1.416775	1.245305	1.403264	1.600589	2.834523	1.51573
J68_1	J172_1	-0.00103176	1.035183	0.65399	1.036397	1.106129	0.990706	0.809214	0.961171	0.72162
J68_1	J257_1	-0.0188114	1.089528	1.00627	1.100055	1.062527	1.158376	1.459425	3.887704	0.544266
J68_1	J226_1	-0.0113936	0.972473	0.801187	1.064	1.028836	1.025257	0.811085	1.636343	0.50776
J68_1	J223_1	-0.0174288	0.972473	0.801187	1.064	1.028836	1.025257	0.811085	1.636343	0.50776
J68_1	J289_1	-0.0694297	1.295601	1.612371	1.444499	1.2631	1.432459	1.842023	3.06017	1.235065
J68_1	J228_1	-0.0106597	0.972473	0.801187	1.064	1.028836	1.025257	0.811085	1.636343	0.50776
J68_1	J121_1	-0.045481	1.164009	1.332243	1.217644	1.126733	1.176792	1.222167	2.76021	0.816015
J68_1	J296_1	-0.0487919	1.295777	1.61066	1.443335	1.260416	1.433483	1.827158	3.121734	1.14518
J68_1	J279_1	-0.0616717	1.270876	1.383896	1.416983	1.244961	1.403539	1.590403	2.841025	1.548098
J68_1	J270_1	-0.0195259	2.05701	1.107956	1.901536	2.225667	1.969107	2.056228	1.106177	1.166808
J68_1	J292_1	-0.0450853	1.295658	1.639522	1.445118	1.262729	1.432838	1.832905	3.072604	1.390246
J68_1	J220_1	-0.0284121	0.972473	0.801187	1.064	1.028836	1.025257	0.811085	1.636343	0.50776
J68_1	J283_1	-0.0466597	1.280108	1.550787	1.40245	1.228544	1.342832	2.502029	2.840576	1.690468
J68_1	J107_1	9.46797e-05	1.27432	0.82495	1.263704	1.370367	1.302801	0.651636	1.129321	0.760828
J68_1	J56_1	-0.0489085	1.032109	0.7616	1.150726	1.069609	1.01746	0.494381	1.799686	1.211793
J68_1	J256_1	-0.0331401	1.089528	1.00627	1.100055	1.062527	1.158376	1.459425	3.887704	0.544266
J68_1	J221_1	-0.0334181	0.972473	0.801187	1.064	1.028836	1.025257	0.811085	1.636343	0.50776
J68_1	J131_1	0.00136623	1.164943	1.635895	1.192334	1.127757	1.178962	1.171282	2.709093	0.773977
J68_1	J124_1	-0.0334384	1.164009	1.332243	1.217644	1.126733	1.176792	1.222167	2.76021	0.816015
J68_1	J222_1	0.0143696	0.972473	0.801187	1.064	1.028836	1.025257	0.811085	1.636343	0.50776
J68_1	J120_1	-0.0282168	1.164009	1.332243	1.217644	1.126733	1.176792	1.222167	2.76021	0.816015
J68_1	J277_1	-0.0600933	1.270813	1.383508	1.416775	1.245305	1.403264	1.600589	2.834523	1.51573
J68_1	J164_1	0.00649675	1.037618	0.671933	1.046043	1.107239	0.992438	0.847899	0.993531	0.909254
J68_1	J294_1	-0.0238081	1.295658	1.639522	1.445118	1.262729	1.432838	1.832905	3.072604	1.390246
J68_1	J112_1	-0.0119869	1.412788	0.821631	1.316948	1.529589	1.469203	0.624108	1.001016	1.43852
J68_1	J180_1	0.0438571	1.036377	0.680607	1.037103	1.107219	0.991077	0.821807	0.96207	0.759817
J68_1	J171_1	0.0274087	1.035183	0.65399	1.036397	1.106129	0.990706	0.809214	0.961171	0.72162
J68_1	J230_1	-0.0155711	0.972473	0.801187	1.064	1.028836	1.025257	0.811085	1.636343	0.50776
J68_1	J57_1	-0.0319687	1.032109	0.7616	1.150726	1.069609	1.01746	0.494381	1.799686	1.211793
J68_1	J269_1	-0.023938	2.05701	1.107956	1.901536	2.225667	1.969107	2.056228	1.106177	1.166808
J68_1	J123_1	-0.0405486	1.164009	1.332243	1.217644	1.126733	1.176792	1.222167	2.76021	0.816015
J68_1	J264_1	0.0034529	2.036422	1.092899	1.877462	2.202909	1.951754	2.036028	1.106847	1.147414
J68_1	J252_1	-0.0332656	1.089528	1.00627	1.100055	1.062527	1.158376	1.459425	3.887704	0.544266
J68_1	J275_1	-0.0209584	2.069108	1.108118	1.914899	2.23872	1.979237	2.076249	1.114598	1.317312
J68_1	J266_1	0.00381244	2.036422	1.092899	1.877462	2.202909	1.951754	2.036028	1.106847	1.147414
J68_1	J244_1	-0.00495286	1.156949	1.005486	1.248876	1.204244	1.1857	0.677653	2.11115	0.904594
J68_1	J297_1	-0.0207964	1.075937	1.03113	1.176348	1.070557	1.062259	0.811106	2.620251	1.253202
J68_1	J54_1	-0.00765117	1.032109	0.7616	1.150726	1.069609	1.01746	0.494381	1.799686	1.211793
J68_1	J173_1	0.0407029	1.035183	0.65399	1.036397	1.106129	0.990706	0.809214	0.961171	0.72162
J68_1	J117_1	-0.00191199	1.27432	0.82495	1.263704	1.370367	1.302801	0.651636	1.129321	0.760828
J68_1	J246_1	-0.0489887	1.15526	1.432651	1.217756	1.1052	1.183088	1.164453	3.084746	0.853668
J68_1	J251_1	-0.0266283	1.089528	1.00627	1.100055	1.062527	1.158376	1.459425	3.887704	0.544266
J14_1	J98_1	-0.0350336	1.412424	1.587786	1.125999	1.5033	1.477607	0.856043	1.452894	1.300842
J14_1	J91_1	-0.0291819	1.158716	1.768509	1.06243	1.180613	1.196768	0.906922	2.556315	0.823138
J14_1	J89_1	-0.0302784	1.158716	1.768509	1.06243	1.180613	1.196768	0.906922	2.556315	0.823138
J14_1	J99_1	-0.0163789	1.383979	1.72774	1.062588	1.467792	1.45222	0.845025	1.469879	0.792991
J14_1	J102_1	-0.0419668	1.383979	1.72774	1.062588	1.467792	1.45222	0.845025	1.469879	0.792991
J14_1	J43_1	-0.013487	1.12881	1.564718	1.035096	1.12795	1.111398	1.175579	1.586925	1.039769
J14_1	J30_1	-0.0170283	1.145273	1.36019	1.073948	1.159046	1.099772	0.794787	1.412836	1.045746
J14_1	J04_1	0.00939032	0.524136	2.663212	0.283021	0.512863	0.533836	0.593771	1.871122	0.169501
J14_1	J45_1	0.00292015	1.143908	1.523692	1.041036	1.144605	1.122761	1.23085	1.534943	0.652209
J14_1	J15_1	0.752207	0	0	0	0	0	0	0	0
J14_1	J44_1	-0.0351054	1.12881	1.564718	1.035096	1.12795	1.111398	1.175579	1.586925	1.039769
J14_1	J07_1	0.03098	0.524136	2.663212	0.283021	0.512863	0.533836	0.593771	1.871122	0.169501
J14_1	J33_1	-0.00289436	1.15197	1.358413	1.07694	1.166291	1.106591	0.802565	1.382567	0.901314
J14_1	J47_1	-0.03374	1.143908	1.523692	1.041036	1.144605	1.122761	1.23085	1.534943	0.652209
J14_1	J73_1	-0.0122618	1.178078	1.382474	1.04768	1.262857	1.138171	0.982027	1.06843	0.813471
J14_1	J06_1	0.0511604	0.524136	2.663212	0.283021	0.512863	0.533836	0.593771	1.871122	0.169501
J14_1	J94_1	-0.00352427	1.158716	1.768509	1.06243	1.180613	1.196768	0.906922	2.556315	0.823138
J14_1	J71_1	0.00044576	0.957533	1.212868	0.863917	1.029579	0.955523	0.713825	1.050732	0.752415
J14_1	J85_1	-0.0194616	1.265397	3.085337	0.94869	1.297668	1.340001	0.947496	2.329802	0.65295
J14_1	J62_1	-0.0163618	1.039969	1.637695	0.9597	0.992749	1.036055	0.829143	3.239812	0.869717
J14_1	J90_1	-0.00323907	1.158716	1.768509	1.06243	1.180613	1.196768	0.906922	2.556315	0.823138
J14_1	J51_1	-0.0166648	1.137394	1.561343	1.03981	1.13555	1.123436	1.270676	1.566679	0.806359
J14_1	J86_1	-0.0262602	1.265397	3.085337	0.94869	1.297668	1.340001	0.947496	2.329802	0.65295
J14_1	J26_1	-0.0387144	1.145273	1.36019	1.073948	1.159046	1.099772	0.794787	1.412836	1.045746
J14_1	J31_1	-0.0330679	1.15197	1.358413	1.07694	1.166291	1.106591	0.802565	1.382567	0.901314
J14_1	J83_1	0.00115443	1.265397	3.085337	0.94869	1.297668	1.340001	0.947496	2.329802	0.65295
J14_1	J42_1	0.00651138	1.12881	1.564718	1.035096	1.12795	1.111398	1.175579	1.586925	1.039769
J14_1	J24_1	0.00214964	1.145273	1.36019	1.073948	1.159046	1.099772	0.794787	1.412836	1.045746
J14_1	J36_1	0.00751027	1.145273	1.36019	1.073948	1.159046	1.099772	0.794787	1.412836	1.045746
J14_1	J58_1	-0.0251103	1.039969	1.637695	0.9597	0.992749	1.036055	0.829143	3.239812	0.869717
J14_1	J21_1	-0.030844	0.967992	1.286693	0.871823	1.019991	0.954608	0.772579	1.238814	0.53355
J14_1	J92_1	-0.0133642	1.158716	1.768509	1.06243	1.180613	1.196768	0.906922	2.556315	0.823138
J14_1	J09_1	0.0481969	0.524136	2.663212	0.283021	0.512863	0.533836	0.593771	1.871122	0.169501
J14_1	J66_1	0.0468308	0.834536	0.996608	0.739393	0.889214	0.843855	0.596466	1.248529	0.410957
J14_1	J100_1	-0.0229244	1.383979	1.72774	1.062588	1.467792	1.45222	0.845025	1.469879	0.792991
J14_1	J12_1	0.0720841	0	0	0	0	0	0	0	0
J14_1	J41_1	-0.0178056	1.12881	1.564718	1.035096	1.12795	1.111398	1.175579	1.586925	1.039769
J14_1	J25_1	0.00409047	1.145273	1.36019	1.073948	1.159046	1.099772	0.794787	1.412836	1.045746
J14_1	J101_1	0.00368257	1.412424	1.587786	1.125999	1.5033	1.477607	0.856043	1.452894	1.300842
J14_1	J20_1	-0.0352109	0.967992	1.286693	0.871823	1.019991	0.954608	0.772579	1.238814	0.53355
J14_1	J70_1	-0.0199726	0.957533	1.212868	0.863917	1.029579	0.955523	0.713825	1.050732	0.752415
J14_1	J88_1	0.00550525	1.158716	1.768509	1.06243	1.180613	1.196768	0.906922	2.556315	0.823138
J14_1	J27_1	-0.00538687	1.145273	1.36019	1.073948	1.159046	1.099772	0.794787	1.412836	1.045746
J14_1	J75_1	0.011511	1.178078	1.382474	1.04768	1.262857	1.138171	0.982027	1.06843	0.813471
J14_1	J65_1	0.0251211	0.834536	0.996608	0.739393	0.889214	0.843855	0.596466	1.248529	0.410957
J14_1	J50_1	-0.0287025	1.137394	1.561343	1.03981	1.13555	1.123436	1.270676	1.566679	0.806359
J14_1	J72_1	0.0128581	0.957533	1.212868	0.863917	1.029579	0.955523	0.713825	1.050732	0.752415
J14_1	J17_1	-0.0051514	0.967992	1.286693	0.871823	1.019991	0.954608	0.772579	1.238814	0.53355
J14_1	J87_1	-0.00418779	1.265397	3.085337	0.94869	1.297668	1.340001	0.947496	2.329802	0.65295
J14_1	J67_1	0.0358837	0.834536	0.996608	0.739393	0.889214	0.843855	0.596466	1.248529	0.410957
J14_1	J79_1	-0.0262396	1.260081	2.432413	0.997376	1.301306	1.334193	0.890328	2.024808	1.008366
J14_1	J40_1	-0.0256146	1.12881	1.564718	1.035096	1.12795	1.111398	1.175579	1.586925	1.039769
J14_1	J18_1	-0.00993027	0.967992	1.286693	0.871823	1.019991	0.954608	0.772579	1.238814	0.53355
J14_1	J93_1	-0.0188601	1.158716	1.768509	1.06243	1.180613	1.196768	0.906922	2.556315	0.823138
J14_1	J19_1	-0.000406807	0.967992	1.286693	0.871823	1.019991	0.954608	0.772579	1.238814	0.53355
J14_1	J61_1	-0.0413669	1.039969	1.637695	0.9597	0.992749	1.036055	0.829143	3.239812	0.869717
J14_1	J08_1	0.0252353	0.524136	2.663212	0.283021	0.512863	0.533836	0.593771	1.871122	0.169501
J14_1	J74_1	0.00359883	1.178078	1.382474	1.04768	1.262857	1.138171	0.982027	1.06843	0.813471
J14_1	J95_1	-0.0271307	1.383979	1.72774	1.062588	1.467792	1.45222	0.845025	1.469879	0.792991
J14_1	J16_1	0.0654892	0	0	0	0	0	0	0	0
J14_1	J10_1	0.0520834	0.524136	2.663212	0.283021	0.512863	0.533836	0.593771	1.871122	0.169501
J14_1	J28_1	-0.0239987	1.145273	1.36019	1.073948	1.159046	1.099772	0.794787	1.412836	1.045746
J14_1	J80_1	-0.0433266	1.260081	2.432413	0.997376	1.301306	1.334193	0.890328	2.024808	1.008366
J14_1	J49_1	-0.0221001	1.137394	1.561343	1.03981	1.13555	1.123436	1.270676	1.566679	0.806359
J14_1	J46_1	-0.0100288	1.143908	1.523692	1.041036	1.144605	1.122761	1.23085	1.534943	0.652209
J14_1	J35_1	-0.0121596	1.15197	1.358413	1.07694	1.166291	1.106591	0.802565	1.382567	0.901314
J14_1	J59_1	-0.01196	1.039969	1.637695	0.9597	0.992749	1.036055	0.829143	3.239812	0.869717
J14_1	J48_1	-0.0296345	1.143908	1.523692	1.041036	1.144605	1.122761	1.23085	1.534943	0.652209
J14_1	J32_1	-0.0364435	1.15197	1.358413	1.07694	1.166291	1.106591	0.802565	1.382567	0.901314
J14_1	J84_1	-0.00207598	1.265397	3.085337	0.94869	1.297668	1.340001	0.947496	2.329802	0.65295
J14_1	J76_1	0.0112977	1.178078	1.382474	1.04768	1.262857	1.138171	0.982027	1.06843	0.813471
J14_1	J13_1	0.0316585	0	0	0	0	0	0	0	0
J14_1	J81_1	-0.00980363	1.260081	2.432413	0.997376	1.301306	1.334193	0.890328	2.024808	1.008366
J14_1	J34_1	-0.0183555	1.15197	1.358413	1.07694	1.166291	1.106591	0.802565	1.382567	0.901314
J14_1	J247_1	-0.000161227	1.120654	2.153046	0.991616	1.043212	1.154755	1.354571	3.487965	0.745209
J14_1	J55_1	-0.0220105	0.999868	1.474806	0.927445	1.010226	0.991185	0.685778	2.190842	1.108736
J14_1	J276_1	-0.0379521	1.981118	1.892686	1.545272	2.122562	1.933263	1.660742	1.488929	0.859403
J14_1	J178_1	0.0211123	1.071403	1.478406	0.888504	1.119528	1.03334	1.073361	1.430578	0.702942
J14_1	J284_1	-0.0421051	1.235103	2.107237	1.188975	1.182407	1.373902	1.79735	3.225354	1.404897
J14_1	J261_1	-0.0336929	1.057522	1.734665	0.876377	1.003522	1.133454	1.659684	4.27807	0.435994
J14_1	J231_1	-0.0197356	0.907905	1.493682	0.804874	0.936099	0.96575	0.973788	1.970883	0.37927
J14_1	J158_1	0.0300006	1.07177	1.450848	0.902695	1.11912	1.034165	1.091461	1.45368	0.738104
J14_1	J263_1	0.0330591	0.964253	1.266339	0.858152	1.036751	0.962533	0.709855	1.076466	0.69731
J14_1	J179_1	0.0312359	1.071403	1.478406	0.888504	1.119528	1.03334	1.073361	1.430578	0.702942
J14_1	J162_1	-0.0192062	1.07196	1.469271	0.896732	1.118798	1.034073	1.098855	1.461698	0.851839
J14_1	J245_1	-0.0141325	1.158716	1.768509	1.06243	1.180613	1.196768	0.906922	2.556315	0.823138
J14_1	J265_1	-0.00234518	2.037234	1.855462	1.689003	2.178269	1.962374	2.266515	1.555985	1.063475
J14_1	J116_1	-0.0200926	1.285467	1.597972	1.087782	1.356929	1.323936	0.88493	1.584077	0.686745
J14_1	J293_1	-0.02221	1.259924	2.363152	1.217293	1.199808	1.40345	2.029612	3.463464	1.279416
J14_1	J161_1	0.0155406	1.07196	1.469271	0.896732	1.118798	1.034073	1.098855	1.461698	0.851839
J14_1	J157_1	-0.0124383	1.07177	1.450848	0.902695	1.11912	1.034165	1.091461	1.45368	0.738104
J14_1	J290_1	-0.0449195	1.259846	2.335954	1.21665	1.200158	1.403049	2.038691	3.451022	1.124191
J14_1	J105_1	-0.0322762	1.285467	1.597972	1.087782	1.356929	1.323936	0.88493	1.584077	0.686745
J14_1	J298_1	-0.0291494	1.053519	1.759517	0.964436	1.020942	1.046015	1.01017	3.036492	1.159076
J14_1	J278_1	-0.0345618	1.235187	2.10766	1.189207	1.182085	1.374199	1.787204	3.231865	1.437292
J14_1	J272_1	-0.0152901	2.037234	1.855462	1.689003	2.178269	1.962374	2.266515	1.555985	1.063475
J14_1	J227_1	0.0284861	0.907905	1.493682	0.804874	0.936099	0.96575	0.973788	1.970883	0.37927
J14_1	J118_1	-0.0455338	1.36703	1.925567	1.112316	1.341634	1.248402	5.568873	1.627512	1.591911
J14_1	J232_1	-0.00261971	0.907905	1.493682	0.804874	0.936099	0.96575	0.973788	1.970883	0.37927
J14_1	J250_1	-0.00035586	1.120654	2.153046	0.991616	1.043212	1.154755	1.354571	3.487965	0.745209
J14_1	J259_1	-0.0356042	1.057522	1.734665	0.876377	1.003522	1.133454	1.659684	4.27807	0.435994
J14_1	J104_1	-0.0341981	1.412424	1.587786	1.125999	1.5033	1.477607	0.856043	1.452894	1.300842
J14_1	J225_1	-0.00569953	0.907905	1.493682	0.804874	0.936099	0.96575	0.973788	1.970883	0.37927
J14_1	J128_1	-0.0243491	1.132175	2.357441	0.968502	1.067522	1.152468	1.362052	3.117709	0.666981
J14_1	J255_1	-0.03802	1.057522	1.734665	0.876377	1.003522	1.133454	1.659684	4.27807	0.435994
J14_1	J274_1	-0.0215855	2.063514	1.87481	1.71926	2.20715	1.98448	2.296089	1.558707	1.111603
J14_1	J224_1	-0.0113263	0.907905	1.493682	0.804874	0.936099	0.96575	0.973788	1.970883	0.37927
J14_1	J165_1	0.0035207	1.07196	1.469271	0.896732	1.118798	1.034073	1.098855	1.461698	0.851839
J14_1	J282_1	-0.0390034	1.235103	2.107237	1.188975	1.182407	1.373902	1.79735	3.225354	1.404897
J14_1	J172_1	-0.0167822	1.070254	1.451741	0.887878	1.118492	1.033003	1.060802	1.429653	0.66496
J14_1	J257_1	-0.0565478	1.057522	1.734665	0.876377	1.003522	1.133454	1.659684	4.27807	0.435994
J14_1	J226_1	-0.00636802	0.907905	1.493682	0.804874	0.936099	0.96575	0.973788	1.970883	0.37927
J14_1	J223_1	-0.0123959	0.907905	1.493682	0.804874	0.936099	0.96575	0.973788	1.970883	0.37927
J14_1	J289_1	-0.0356999	1.259846	2.335954	1.21665	1.200158	1.403049	2.038691	3.451022	1.124191
J14_1	J228_1	-0.00945692	0.907905	1.493682	0.804874	0.936099	0.96575	0.973788	1.970883	0.37927
J14_1	J121_1	-0.0133566	1.131458	2.05387	0.994037	1.066709	1.150508	1.413032	3.169257	0.709226
J14_1	J296_1	-0.0373034	1.260084	2.334388	1.215557	1.197537	1.404139	2.023952	3.512611	1.034387
J14_1	J279_1	-0.0273946	1.235187	2.10766	1.189207	1.182085	1.374199	1.787204	3.231865	1.437292
J14_1	J270_1	-0.029124	2.057822	1.870519	1.713077	2.201026	1.979727	2.286715	1.555316	1.082869
J14_1	J292_1	-0.0465045	1.259924	2.363152	1.217293	1.199808	1.40345	2.029612	3.463464	1.279416
J14_1	J220_1	-0.0102453	0.907905	1.493682	0.804874	0.936099	0.96575	0.973788	1.970883	0.37927
J14_1	J283_1	-0.0316531	1.243346	2.271928	1.173664	1.164535	1.312371	2.694155	3.234446	1.57897
J14_1	J107_1	-0.00844094	1.285467	1.597972	1.087782	1.356929	1.323936	0.88493	1.584077	0.686745
J14_1	J56_1	-0.0165376	0.999868	1.474806	0.927445	1.010226	0.991185	0.685778	2.190842	1.108736
J14_1	J256_1	-0.0151811	1.057522	1.734665	0.876377	1.003522	1.133454	1.659684	4.27807	0.435994
J14_1	J221_1	0.00628342	0.907905	1.493682	0.804874	0.936099	0.96575	0.973788	1.970883	0.37927
J14_1	J131_1	-0.0213084	1.132175	2.357441	0.968502	1.067522	1.152468	1.362052	3.117709	0.666981
J14_1	J124_1	-0.011525	1.131458	2.05387	0.994037	1.066709	1.150508	1.413032	3.169257	0.709226
J14_1	J222_1	0.0125495	0.907905	1.493682	0.804874	0.936099	0.96575	0.973788	1.970883	0.37927
J14_1	J120_1	0.00204374	1.131458	2.05387	0.994037	1.066709	1.150508	1.413032	3.169257	0.709226
J14_1	J277_1	-0.0304202	1.235103	2.107237	1.188975	1.182407	1.373902	1.79735	3.225354	1.404897
J14_1	J164_1	0.003272	1.07196	1.469271	0.896732	1.118798	1.034073	1.098855	1.461698	0.851839
J14_1	J294_1	-0.0457839	1.259924	2.363152	1.217293	1.199808	1.40345	2.029612	3.463464	1.279416
J14_1	J112_1	-0.0399241	1.419084	1.590557	1.13461	1.510802	1.485225	0.856339	1.452895	1.359798
J14_1	J180_1	-0.00656652	1.071403	1.478406	0.888504	1.119528	1.03334	1.073361	1.430578	0.702942
J14_1	J171_1	0.0077549	1.070254	1.451741	0.887878	1.118492	1.033003	1.060802	1.429653	0.66496
J14_1	J230_1	-0.0553584	0.907905	1.493682	0.804874	0.936099	0.96575	0.973788	1.970883	0.37927
J14_1	J57_1	-0.027953	0.999868	1.474806	0.927445	1.010226	0.991185	0.685778	2.190842	1.108736
J14_1	J269_1	-0.00735139	2.057822	1.870519	1.713077	2.201026	1.979727	2.286715	1.555316	1.082869
J14_1	J123_1	-0.0300227	1.131458	2.05387	0.994037	1.066709	1.150508	1.413032	3.169257	0.709226
J14_1	J264_1	-0.0296138	2.037234	1.855462	1.689003	2.178269	1.962374	2.266515	1.555985	1.063475
J14_1	J252_1	-0.0221479	1.057522	1.734665	0.876377	1.003522	1.133454	1.659684	4.27807	0.435994
J14_1	J275_1	-0.0232109	2.069919	1.87068	1.72644	2.214078	1.989856	2.306734	1.563736	1.233373
J14_1	J266_1	-0.0161513	2.037234	1.855462	1.689003	2.178269	1.962374	2.266515	1.555985	1.063475
J14_1	J244_1	0.00383648	1.158716	1.768509	1.06243	1.180613	1.196768	0.906922	2.556315	0.823138
J14_1	J297_1	-0.0524072	1.053519	1.759517	0.964436	1.020942	1.046015	1.01017	3.036492	1.159076
J14_1	J54_1	0.000798013	0.999868	1.474806	0.927445	1.010226	0.991185	0.685778	2.190842	1.108736
J14_1	J173_1	0.0201097	1.070254	1.451741	0.887878	1.118492	1.033003	1.060802	1.429653	0.66496
J14_1	J117_1	-0.0148886	1.285467	1.597972	1.087782	1.356929	1.323936	0.88493	1.584077	0.686745
J14_1	J246_1	-0.0238532	1.120654	2.153046	0.991616	1.043212	1.154755	1.354571	3.487965	0.745209
J14_1	J251_1	-0.0419219	1.057522	1.734665	0.876377	1.003522	1.133454	1.659684	4.27807	0.435994
J98_1	J91_1	0.0389698	1.141325	0.96841	1.052445	1.208845	1.223196	0.470338	1.545177	1.47453
J98_1	J89_1	0.0764761	1.141325	0.96841	1.052445	1.208845	1.223196	0.470338	1.545177	1.47453
J98_1	J99_1	0.125268	0.78126	0.394816	0.601432	0.871911	0.846197	0.131635	0.122135	0.989463
J98_1	J102_1	0.132427	0.78126	0.394816	0.601432	0.871911	0.846197	0.131635	0.122135	0.989463
J98_1	J43_1	-0.0493291	1.664416	1.36602	1.57047	1.718965	1.699496	1.204188	1.288192	2.009058
J98_1	J30_1	-0.0173781	1.684918	1.170328	1.612166	1.754678	1.690216	0.822718	1.111771	2.015717
J98_1	J04_1	-0.0290788	1.413976	2.952025	1.151163	1.472213	1.481487	0.942715	2.298863	1.293397
J98_1	J45_1	-0.0373444	1.679715	1.326195	1.576445	1.735886	1.71093	1.259368	1.235676	1.621529
J98_1	J15_1	-0.0140234	1.412424	1.587786	1.125999	1.5033	1.477607	0.856043	1.452894	1.300842
J98_1	J44_1	-0.0358291	1.664416	1.36602	1.57047	1.718965	1.699496	1.204188	1.288192	2.009058
J98_1	J07_1	-0.0320143	1.413976	2.952025	1.151163	1.472213	1.481487	0.942715	2.298863	1.293397
J98_1	J33_1	-0.013881	1.691509	1.168444	1.615055	1.761809	1.696956	0.83048	1.081412	1.871235
J98_1	J47_1	-0.0538847	1.679715	1.326195	1.576445	1.735886	1.71093	1.259368	1.235676	1.621529
J98_1	J73_1	-0.015876	1.666009	1.16025	1.524014	1.806465	1.66783	0.979933	0.695314	1.745331
J98_1	J06_1	-0.0537052	1.413976	2.952025	1.151163	1.472213	1.481487	0.942715	2.298863	1.293397
J98_1	J94_1	0.0152372	1.141325	0.96841	1.052445	1.208845	1.223196	0.470338	1.545177	1.47453
J98_1	J71_1	-0.015782	1.481116	1.01413	1.381545	1.610656	1.523726	0.725843	0.710703	1.70918
J98_1	J85_1	0.122594	0.935235	1.95481	0.682375	1.003419	1.02782	0.32582	1.060667	1.107674
J98_1	J62_1	-0.0786123	1.565283	1.415274	1.487002	1.5724	1.616733	0.854787	2.959004	1.831265
J98_1	J90_1	0.000544569	1.141325	0.96841	1.052445	1.208845	1.223196	0.470338	1.545177	1.47453
J98_1	J51_1	-0.016676	1.671832	1.361184	1.574079	1.725305	1.710608	1.299053	1.267628	1.775017
J98_1	J86_1	0.0931895	0.935235	1.95481	0.682375	1.003419	1.02782	0.32582	1.060667	1.107674
J98_1	J26_1	-0.0197741	1.684918	1.170328	1.612166	1.754678	1.690216	0.822718	1.111771	2.015717
J98_1	J31_1	-0.0178836	1.691509	1.168444	1.615055	1.761809	1.696956	0.83048	1.081412	1.871235
J98_1	J83_1	0.082492	0.935235	1.95481	0.682375	1.003419	1.02782	0.32582	1.060667	1.107674
J98_1	J42_1	-0.0476587	1.664416	1.36602	1.57047	1.718965	1.699496	1.204188	1.288192	2.009058
J98_1	J24_1	-0.0261851	1.684918	1.170328	1.612166	1.754678	1.690216	0.822718	1.111771	2.015717
J98_1	J36_1	-0.0163333	1.684918	1.170328	1.612166	1.754678	1.690216	0.822718	1.111771	2.015717
J98_1	J58_1	-0.0800959	1.565283	1.415274	1.487002	1.5724	1.616733	0.854787	2.959004	1.831265
J98_1	J21_1	0.00443215	1.519499	1.109944	1.421435	1.629253	1.554285	0.802037	0.945184	1.506395
J98_1	J92_1	0.00405221	1.141325	0.96841	1.052445	1.208845	1.223196	0.470338	1.545177	1.47453
J98_1	J09_1	-0.00215094	1.413976	2.952025	1.151163	1.472213	1.481487	0.942715	2.298863	1.293397
J98_1	J66_1	0.0183993	1.406131	0.818865	1.308349	1.522091	1.461589	0.623814	1.001015	1.379575
J98_1	J100_1	0.154028	0.78126	0.394816	0.601432	0.871911	0.846197	0.131635	0.122135	0.989463
J98_1	J12_1	-0.03781	1.412424	1.587786	1.125999	1.5033	1.477607	0.856043	1.452894	1.300842
J98_1	J41_1	-0.0433441	1.664416	1.36602	1.57047	1.718965	1.699496	1.204188	1.288192	2.009058
J98_1	J25_1	-0.0192877	1.684918	1.170328	1.612166	1.754678	1.690216	0.822718	1.111771	2.015717
J98_1	J101_1	0.181185	0	0	0	0	0	0	0	0
J98_1	J20_1	0.0106346	1.519499	1.109944	1.421435	1.629253	1.554285	0.802037	0.945184	1.506395
J98_1	J70_1	-0.00499422	1.481116	1.01413	1.381545	1.610656	1.523726	0.725843	0.710703	1.70918
J98_1	J88_1	0.0427174	1.141325	0.96841	1.052445	1.208845	1.223196	0.470338	1.545177	1.47453
J98_1	J27_1	-0.0512949	1.684918	1.170328	1.612166	1.754678	1.690216	0.822718	1.111771	2.015717
J98_1	J75_1	0.0216913	1.666009	1.16025	1.524014	1.806465	1.66783	0.979933	0.695314	1.745331
J98_1	J65_1	-0.0154797	1.406131	0.818865	1.308349	1.522091	1.461589	0.623814	1.001015	1.379575
J98_1	J50_1	-0.0395237	1.671832	1.361184	1.574079	1.725305	1.710608	1.299053	1.267628	1.775017
J98_1	J72_1	-0.0150168	1.481116	1.01413	1.381545	1.610656	1.523726	0.725843	0.710703	1.70918
J98_1	J17_1	-0.0274514	1.519499	1.109944	1.421435	1.629253	1.554285	0.802037	0.945184	1.506395
J98_1	J87_1	0.0905103	0.935235	1.95481	0.682375	1.003419	1.02782	0.32582	1.060667	1.107674
J98_1	J67_1	-0.0349788	1.406131	0.818865	1.308349	1.522091	1.461589	0.623814	1.001015	1.379575
J98_1	J79_1	0.0858395	0.952875	1.333799	0.747037	1.03204	1.046499	0.278948	0.768098	1.475458
J98_1	J40_1	-0.0407604	1.664416	1.36602	1.57047	1.718965	1.699496	1.204188	1.288192	2.009058
J98_1	J18_1	-0.0185722	1.519499	1.109944	1.421435	1.629253	1.554285	0.802037	0.945184	1.506395
J98_1	J93_1	0.0409336	1.141325	0.96841	1.052445	1.208845	1.223196	0.470338	1.545177	1.47453
J98_1	J19_1	-0.0158939	1.519499	1.109944	1.421435	1.629253	1.554285	0.802037	0.945184	1.506395
J98_1	J61_1	-0.0715632	1.565283	1.415274	1.487002	1.5724	1.616733	0.854787	2.959004	1.831265
J98_1	J08_1	-0.029532	1.413976	2.952025	1.151163	1.472213	1.481487	0.942715	2.298863	1.293397
J98_1	J74_1	0.0134268	1.666009	1.16025	1.524014	1.806465	1.66783	0.979933	0.695314	1.745331
J98_1	J95_1	0.130155	0.78126	0.394816	0.601432	0.871911	0.846197	0.131635	0.122135	0.989463
J98_1	J16_1	-0.0110642	1.412424	1.587786	1.125999	1.5033	1.477607	0.856043	1.452894	1.300842
J98_1	J10_1	-0.00507878	1.413976	2.952025	1.151163	1.472213	1.481487	0.942715	2.298863	1.293397
J98_1	J28_1	-0.0402478	1.684918	1.170328	1.612166	1.754678	1.690216	0.822718	1.111771	2.015717
J98_1	J80_1	0.0903498	0.952875	1.333799	0.747037	1.03204	1.046499	0.278948	0.768098	1.475458
J98_1	J49_1	-0.056738	1.671832	1.361184	1.574079	1.725305	1.710608	1.299053	1.267628	1.775017
J98_1	J46_1	-0.0331117	1.679715	1.326195	1.576445	1.735886	1.71093	1.259368	1.235676	1.621529
J98_1	J35_1	-0.0393177	1.691509	1.168444	1.615055	1.761809	1.696956	0.83048	1.081412	1.871235
J98_1	J59_1	-0.061153	1.565283	1.415274	1.487002	1.5724	1.616733	0.854787	2.959004	1.831265
J98_1	J48_1	-0.0480653	1.679715	1.326195	1.576445	1.735886	1.71093	1.259368	1.235676	1.621529
J98_1	J32_1	-0.0218671	1.691509	1.168444	1.615055	1.761809	1.696956	0.83048	1.081412	1.871235
J98_1	J84_1	0.12239	0.935235	1.95481	0.682375	1.003419	1.02782	0.32582	1.060667	1.107674
J98_1	J76_1	-0.00118014	1.666009	1.16025	1.524014	1.806465	1.66783	0.979933	0.695314	1.745331
J98_1	J13_1	-0.0365779	1.412424	1.587786	1.125999	1.5033	1.477607	0.856043	1.452894	1.300842
J98_1	J81_1	0.0998728	0.952875	1.333799	0.747037	1.03204	1.046499	0.278948	0.768098	1.475458
J98_1	J34_1	-0.0257561	1.691509	1.168444	1.615055	1.761809	1.696956	0.83048	1.081412	1.871235
J98_1	J247_1	-0.085973	1.616791	1.897382	1.490229	1.594493	1.708942	1.359041	3.171643	1.691266
J98_1	J55_1	-0.054746	1.538105	1.283102	1.46761	1.60284	1.583616	0.717043	1.930513	2.078187
J98_1	J276_1	0.116329	1.71379	0.807233	1.363161	1.89267	1.673579	1.015298	0.192688	1.36926
J98_1	J178_1	0.0462303	1.287993	1.042903	1.121125	1.380643	1.288775	0.858473	0.82728	1.472482
J98_1	J284_1	-0.129209	1.642972	1.729378	1.598637	1.65012	1.840649	1.664153	2.775338	2.299127
J98_1	J261_1	-0.0485884	1.403623	1.301585	1.220524	1.407958	1.530324	1.486893	3.75823	1.298135
J98_1	J231_1	-0.0437241	1.408595	1.241016	1.315303	1.496399	1.520752	0.975271	1.680519	1.330685
J98_1	J158_1	0.0424261	1.285836	1.013446	1.132782	1.377633	1.287227	0.873076	0.848136	1.50613
J98_1	J263_1	-0.000513548	1.478432	1.06178	1.364792	1.607903	1.520524	0.717239	0.731778	1.646659
J98_1	J179_1	0.0234625	1.287993	1.042903	1.121125	1.380643	1.288775	0.858473	0.82728	1.472482
J98_1	J162_1	0.0158688	1.284762	1.030813	1.125591	1.376009	1.285947	0.878713	0.855051	1.618919
J98_1	J245_1	0.0490675	1.141325	0.96841	1.052445	1.208845	1.223196	0.470338	1.545177	1.47453
J98_1	J265_1	0.0303265	1.804562	0.799967	1.526755	1.985149	1.73416	1.639716	0.264885	1.585139
J98_1	J116_1	0.1329	1.040116	0.542432	0.898268	1.147363	1.121048	0.309291	0.414043	1.204717
J98_1	J293_1	-0.105951	1.668514	1.987095	1.627748	1.668192	1.870967	1.897106	3.014751	2.17375
J98_1	J161_1	0.055725	1.284762	1.030813	1.125591	1.376009	1.285947	0.878713	0.855051	1.618919
J98_1	J157_1	0.0295404	1.285836	1.013446	1.132782	1.377633	1.287227	0.873076	0.848136	1.50613
J98_1	J290_1	-0.123468	1.668831	1.960615	1.627547	1.668927	1.870977	1.90662	3.002923	2.019073
J98_1	J105_1	0.13383	1.040116	0.542432	0.898268	1.147363	1.121048	0.309291	0.414043	1.204717
J98_1	J298_1	-0.0650736	1.587254	1.552058	1.499217	1.609286	1.633466	1.03936	2.751586	2.12774
J98_1	J278_1	-0.0980183	1.642659	1.729286	1.598423	1.649409	1.840533	1.653585	2.781247	2.331154
J98_1	J272_1	0.058181	1.804562	0.799967	1.526755	1.985149	1.73416	1.639716	0.264885	1.585139
J98_1	J227_1	-0.0489341	1.408595	1.241016	1.315303	1.496399	1.520752	0.975271	1.680519	1.330685
J98_1	J118_1	0.0053208	1.873112	1.683011	1.621086	1.902491	1.810504	5.578827	1.31771	2.544417
J98_1	J232_1	-0.0543859	1.408595	1.241016	1.315303	1.496399	1.520752	0.975271	1.680519	1.330685
J98_1	J250_1	-0.0745669	1.616791	1.897382	1.490229	1.594493	1.708942	1.359041	3.171643	1.691266
J98_1	J259_1	-0.0560006	1.403623	1.301585	1.220524	1.407958	1.530324	1.486893	3.75823	1.298135
J98_1	J104_1	0.157874	0	0	0	0	0	0	0	0
J98_1	J225_1	-0.0599136	1.408595	1.241016	1.315303	1.496399	1.520752	0.975271	1.680519	1.330685
J98_1	J128_1	-0.0891722	1.634676	2.110662	1.473571	1.624869	1.71233	1.370617	2.807421	1.615867
J98_1	J255_1	-0.0651521	1.403623	1.301585	1.220524	1.407958	1.530324	1.486893	3.75823	1.298135
J98_1	J274_1	0.0362875	1.830868	0.81933	1.557027	2.014056	1.756288	1.669307	0.267606	1.633272
J98_1	J224_1	-0.0491919	1.408595	1.241016	1.315303	1.496399	1.520752	0.975271	1.680519	1.330685
J98_1	J165_1	0.0330093	1.284762	1.030813	1.125591	1.376009	1.285947	0.878713	0.855051	1.618919
J98_1	J282_1	-0.102043	1.642972	1.729378	1.598637	1.65012	1.840649	1.664153	2.775338	2.299127
J98_1	J172_1	0.000242854	1.287977	1.016804	1.121866	1.380769	1.289518	0.846977	0.827532	1.437013
J98_1	J257_1	-0.0774893	1.403623	1.301585	1.220524	1.407958	1.530324	1.486893	3.75823	1.298135
J98_1	J226_1	-0.0405723	1.408595	1.241016	1.315303	1.496399	1.520752	0.975271	1.680519	1.330685
J98_1	J223_1	-0.0245083	1.408595	1.241016	1.315303	1.496399	1.520752	0.975271	1.680519	1.330685
J98_1	J289_1	-0.116069	1.668831	1.960615	1.627547	1.668927	1.870977	1.90662	3.002923	2.019073
J98_1	J228_1	-0.0534008	1.408595	1.241016	1.315303	1.496399	1.520752	0.975271	1.680519	1.330685
J98_1	J121_1	-0.0684143	1.634859	1.80808	1.499829	1.624919	1.711162	1.422319	2.859797	1.658562
J98_1	J296_1	-0.0861584	1.667886	1.956816	1.625127	1.66516	1.870831	1.89052	3.062555	1.928252
J98_1	J279_1	-0.0989991	1.642659	1.729286	1.598423	1.649409	1.840533	1.653585	2.781247	2.331154
J98_1	J270_1	0.0574211	1.825148	0.815026	1.550829	2.007904	1.751511	1.659915	0.264218	1.604532
J98_1	J292_1	-0.106316	1.668514	1.987095	1.627748	1.668192	1.870967	1.897106	3.014751	2.17375
J98_1	J220_1	-0.0246593	1.408595	1.241016	1.315303	1.496399	1.520752	0.975271	1.680519	1.330685
J98_1	J283_1	-0.102284	1.696535	1.946642	1.632236	1.676408	1.82555	2.62415	2.846032	2.502526
J98_1	J107_1	0.143735	1.040116	0.542432	0.898268	1.147363	1.121048	0.309291	0.414043	1.204717
J98_1	J56_1	-0.0297742	1.538105	1.283102	1.46761	1.60284	1.583616	0.717043	1.930513	2.078187
J98_1	J256_1	-0.0371607	1.403623	1.301585	1.220524	1.407958	1.530324	1.486893	3.75823	1.298135
J98_1	J221_1	-0.085131	1.408595	1.241016	1.315303	1.496399	1.520752	0.975271	1.680519	1.330685
J98_1	J131_1	-0.0760794	1.634676	2.110662	1.473571	1.624869	1.71233	1.370617	2.807421	1.615867
J98_1	J124_1	-0.0816342	1.634859	1.80808	1.499829	1.624919	1.711162	1.422319	2.859797	1.658562
J98_1	J222_1	-0.0473303	1.408595	1.241016	1.315303	1.496399	1.520752	0.975271	1.680519	1.330685
J98_1	J120_1	-0.0819447	1.634859	1.80808	1.499829	1.624919	1.711162	1.422319	2.859797	1.658562
J98_1	J277_1	-0.0812736	1.642972	1.729378	1.598637	1.65012	1.840649	1.664153	2.775338	2.299127
J98_1	J164_1	0.0613965	1.284762	1.030813	1.125591	1.376009	1.285947	0.878713	0.855051	1.618919
J98_1	J294_1	-0.112374	1.668514	1.987095	1.627748	1.668192	1.870967	1.897106	3.014751	2.17375
J98_1	J112_1	0.120359	0.302051	0.064985	0.2673	0.338117	0.325342	0.058922	0.046387	0.789895
J98_1	J180_1	0.061549	1.287993	1.042903	1.121125	1.380643	1.288775	0.858473	0.82728	1.472482
J98_1	J171_1	0.0224508	1.287977	1.016804	1.121866	1.380769	1.289518	0.846977	0.827532	1.437013
J98_1	J230_1	-0.0717403	1.408595	1.241016	1.315303	1.496399	1.520752	0.975271	1.680519	1.330685
J98_1	J57_1	-0.0448678	1.538105	1.283102	1.46761	1.60284	1.583616	0.717043	1.930513	2.078187
J98_1	J269_1	0.0358341	1.825148	0.815026	1.550829	2.007904	1.751511	1.659915	0.264218	1.604532
J98_1	J123_1	-0.0865313	1.634859	1.80808	1.499829	1.624919	1.711162	1.422319	2.859797	1.658562
J98_1	J264_1	0.0981234	1.804562	0.799967	1.526755	1.985149	1.73416	1.639716	0.264885	1.585139
J98_1	J252_1	-0.0740469	1.403623	1.301585	1.220524	1.407958	1.530324	1.486893	3.75823	1.298135
J98_1	J275_1	0.0384865	1.837297	0.815213	1.564221	2.021012	1.761686	1.679969	0.272631	1.755048
J98_1	J266_1	0.0429087	1.804562	0.799967	1.526755	1.985149	1.73416	1.639716	0.264885	1.585139
J98_1	J244_1	0.0213541	1.141325	0.96841	1.052445	1.208845	1.223196	0.470338	1.545177	1.47453
J98_1	J297_1	-0.0706874	1.587254	1.552058	1.499217	1.609286	1.633466	1.03936	2.751586	2.12774
J98_1	J54_1	-0.029565	1.538105	1.283102	1.46761	1.60284	1.583616	0.717043	1.930513	2.078187
J98_1	J173_1	0.0298652	1.287977	1.016804	1.121866	1.380769	1.289518	0.846977	0.827532	1.437013
J98_1	J117_1	0.135904	1.040116	0.542432	0.898268	1.147363	1.121048	0.309291	0.414043	1.204717
J98_1	J246_1	-0.0761683	1.616791	1.897382	1.490229	1.594493	1.708942	1.359041	3.171643	1.691266
J98_1	J251_1	-0.0788048	1.403623	1.301585	1.220524	1.407958	1.530324	1.486893	3.75823	1.298135
J91_1	J89_1	0.123532	0	0	0	0	0	0	0	0
J91_1	J99_1	0.0438742	1.106081	1.101144	0.98337	1.166213	1.189187	0.457544	1.552574	0.96211
J91_1	J102_1	0.0157427	1.106081	1.101144	0.98337	1.166213	1.189187	0.457544	1.552574	0.96211
J91_1	J43_1	-0.0169144	1.410271	1.545359	1.507443	1.395485	1.418525	1.254355	2.39678	1.531639
J91_1	J30_1	-0.00923896	1.431924	1.351842	1.550012	1.432388	1.410474	0.873647	2.222402	1.538734
J91_1	J04_1	-0.0142583	1.159914	3.130809	1.087491	1.149169	1.200272	0.993231	3.401305	0.815596
J91_1	J45_1	-0.043485	1.425664	1.505849	1.513485	1.412505	1.430063	1.309628	2.344419	1.144154
J91_1	J15_1	-0.0219298	1.158716	1.768509	1.06243	1.180613	1.196768	0.906922	2.556315	0.823138
J91_1	J44_1	-0.0258707	1.410271	1.545359	1.507443	1.395485	1.418525	1.254355	2.39678	1.531639
J91_1	J07_1	-0.0107751	1.159914	3.130809	1.087491	1.149169	1.200272	0.993231	3.401305	0.815596
J91_1	J33_1	-0.047383	1.438499	1.349942	1.552886	1.439502	1.417197	0.881408	2.192051	1.39424
J91_1	J47_1	-0.0382668	1.425664	1.505849	1.513485	1.412505	1.430063	1.309628	2.344419	1.144154
J91_1	J73_1	-0.0120078	1.421452	1.349275	1.469331	1.493438	1.397249	1.034108	1.813396	1.272387
J91_1	J06_1	0.0186252	1.159914	3.130809	1.087491	1.149169	1.200272	0.993231	3.401305	0.815596
J91_1	J94_1	0.15802	0	0	0	0	0	0	0	0
J91_1	J71_1	-0.0191733	1.233576	1.201015	1.324027	1.294381	1.249805	0.779159	1.826379	1.234664
J91_1	J85_1	0.0665582	0.97787	2.441021	0.860388	0.985787	1.066652	0.556388	2.394158	0.817329
J91_1	J62_1	-0.0479829	1.309091	1.589533	1.422453	1.24686	1.333475	0.902741	4.061628	1.352794
J91_1	J90_1	0.152339	0	0	0	0	0	0	0	0
J91_1	J51_1	-0.0240295	1.417525	1.54026	1.510934	1.401657	1.429462	1.349084	2.376008	1.297529
J91_1	J86_1	0.0285389	0.97787	2.441021	0.860388	0.985787	1.066652	0.556388	2.394158	0.817329
J91_1	J26_1	-0.0605104	1.431924	1.351842	1.550012	1.432388	1.410474	0.873647	2.222402	1.538734
J91_1	J31_1	-0.0195061	1.438499	1.349942	1.552886	1.439502	1.417197	0.881408	2.192051	1.39424
J91_1	J83_1	0.048647	0.97787	2.441021	0.860388	0.985787	1.066652	0.556388	2.394158	0.817329
J91_1	J42_1	-0.064046	1.410271	1.545359	1.507443	1.395485	1.418525	1.254355	2.39678	1.531639
J91_1	J24_1	-0.034502	1.431924	1.351842	1.550012	1.432388	1.410474	0.873647	2.222402	1.538734
J91_1	J36_1	-0.0106774	1.431924	1.351842	1.550012	1.432388	1.410474	0.873647	2.222402	1.538734
J91_1	J58_1	-0.0643378	1.309091	1.589533	1.422453	1.24686	1.333475	0.902741	4.061628	1.352794
J91_1	J21_1	-0.0281813	1.268206	1.293185	1.360707	1.308861	1.276289	0.853598	2.056396	1.030543
J91_1	J92_1	0.133785	0	0	0	0	0	0	0	0
J91_1	J09_1	-0.0181242	1.159914	3.130809	1.087491	1.149169	1.200272	0.993231	3.401305	0.815596
J91_1	J66_1	-0.0256024	1.156949	1.005486	1.248876	1.204244	1.1857	0.677653	2.11115	0.904594
J91_1	J100_1	0.0435001	1.106081	1.101144	0.98337	1.166213	1.189187	0.457544	1.552574	0.96211
J91_1	J12_1	-0.00866903	1.158716	1.768509	1.06243	1.180613	1.196768	0.906922	2.556315	0.823138
J91_1	J41_1	-0.0488701	1.410271	1.545359	1.507443	1.395485	1.418525	1.254355	2.39678	1.531639
J91_1	J25_1	-0.043665	1.431924	1.351842	1.550012	1.432388	1.410474	0.873647	2.222402	1.538734
J91_1	J101_1	0.0414981	1.141325	0.96841	1.052445	1.208845	1.223196	0.470338	1.545177	1.47453
J91_1	J20_1	-0.0140519	1.268206	1.293185	1.360707	1.308861	1.276289	0.853598	2.056396	1.030543
J91_1	J70_1	0.00640629	1.233576	1.201015	1.324027	1.294381	1.249805	0.779159	1.826379	1.234664
J91_1	J88_1	0.14315	0	0	0	0	0	0	0	0
J91_1	J27_1	-0.0361383	1.431924	1.351842	1.550012	1.432388	1.410474	0.873647	2.222402	1.538734
J91_1	J75_1	-0.00198188	1.421452	1.349275	1.469331	1.493438	1.397249	1.034108	1.813396	1.272387
J91_1	J65_1	-0.0204689	1.156949	1.005486	1.248876	1.204244	1.1857	0.677653	2.11115	0.904594
J91_1	J50_1	-0.0477041	1.417525	1.54026	1.510934	1.401657	1.429462	1.349084	2.376008	1.297529
J91_1	J72_1	-0.0102198	1.233576	1.201015	1.324027	1.294381	1.249805	0.779159	1.826379	1.234664
J91_1	J17_1	-0.00837752	1.268206	1.293185	1.360707	1.308861	1.276289	0.853598	2.056396	1.030543
J91_1	J87_1	0.0669715	0.97787	2.441021	0.860388	0.985787	1.066652	0.556388	2.394158	0.817329
J91_1	J67_1	-0.0271649	1.156949	1.005486	1.248876	1.204244	1.1857	0.677653	2.11115	0.904594
J91_1	J79_1	0.0632935	0.969012	1.78201	0.905851	0.985635	1.056723	0.498093	2.081671	1.170794
J91_1	J40_1	-0.0210008	1.410271	1.545359	1.507443	1.395485	1.418525	1.254355	2.39678	1.531639
J91_1	J18_1	-0.00910377	1.268206	1.293185	1.360707	1.308861	1.276289	0.853598	2.056396	1.030543
J91_1	J93_1	0.125194	0	0	0	0	0	0	0	0
J91_1	J19_1	-0.0534507	1.268206	1.293185	1.360707	1.308861	1.276289	0.853598	2.056396	1.030543
J91_1	J61_1	-0.0372434	1.309091	1.589533	1.422453	1.24686	1.333475	0.902741	4.061628	1.352794
J91_1	J08_1	-0.0306608	1.159914	3.130809	1.087491	1.149169	1.200272	0.993231	3.401305	0.815596
J91_1	J74_1	-0.000662907	1.421452	1.349275	1.469331	1.493438	1.397249	1.034108	1.813396	1.272387
J91_1	J95_1	0.0305379	1.106081	1.101144	0.98337	1.166213	1.189187	0.457544	1.552574	0.96211
J91_1	J16_1	-0.0112453	1.158716	1.768509	1.06243	1.180613	1.196768	0.906922	2.556315	0.823138
J91_1	J10_1	-0.0381156	1.159914	3.130809	1.087491	1.149169	1.200272	0.993231	3.401305	0.815596
J91_1	J28_1	-0.0223404	1.431924	1.351842	1.550012	1.432388	1.410474	0.873647	2.222402	1.538734
J91_1	J80_1	0.112013	0.969012	1.78201	0.905851	0.985635	1.056723	0.498093	2.081671	1.170794
J91_1	J49_1	-0.0318593	1.417525	1.54026	1.510934	1.401657	1.429462	1.349084	2.376008	1.297529
J91_1	J46_1	-0.0551995	1.425664	1.505849	1.513485	1.412505	1.430063	1.309628	2.344419	1.144154
J91_1	J35_1	-0.0393307	1.438499	1.349942	1.552886	1.439502	1.417197	0.881408	2.192051	1.39424
J91_1	J59_1	-0.0317359	1.309091	1.589533	1.422453	1.24686	1.333475	0.902741	4.061628	1.352794
J91_1	J48_1	-0.0522704	1.425664	1.505849	1.513485	1.412505	1.430063	1.309628	2.344419	1.144154
J91_1	J32_1	0.00245828	1.438499	1.349942	1.552886	1.439502	1.417197	0.881408	2.192051	1.39424
J91_1	J84_1	0.0679991	0.97787	2.441021	0.860388	0.985787	1.066652	0.556388	2.394158	0.817329
J91_1	J76_1	0.00614848	1.421452	1.349275	1.469331	1.493438	1.397249	1.034108	1.813396	1.272387
J91_1	J13_1	-0.0183079	1.158716	1.768509	1.06243	1.180613	1.196768	0.906922	2.556315	0.823138
J91_1	J81_1	0.0288657	0.969012	1.78201	0.905851	0.985635	1.056723	0.498093	2.081671	1.170794
J91_1	J34_1	-0.0256779	1.438499	1.349942	1.552886	1.439502	1.417197	0.881408	2.192051	1.39424
J91_1	J247_1	-0.0542618	1.358953	2.068872	1.424627	1.267353	1.423914	1.405056	4.270707	1.212144
J91_1	J55_1	0.0071299	1.282476	1.459186	1.403409	1.277863	1.300944	0.765411	3.034023	1.600002
J91_1	J276_1	0.00866271	1.697648	1.251284	1.461177	1.816256	1.660488	1.270141	1.550903	1.02689
J91_1	J178_1	0.00446623	1.071585	1.256229	1.086549	1.097394	1.046796	0.930516	1.962455	1.012912
J91_1	J284_1	-0.0674243	1.380864	1.89154	1.530806	1.318958	1.550598	1.69884	3.855338	1.818717
J91_1	J261_1	-0.00342834	1.137319	1.45578	1.148681	1.072717	1.235029	1.518264	4.820531	0.815825
J91_1	J231_1	0.000710054	1.148879	1.407808	1.24735	1.167728	1.233236	1.019976	2.764658	0.850775
J91_1	J158_1	0.0148212	1.06961	1.226762	1.098409	1.094578	1.045388	0.945424	1.983134	1.046749
J91_1	J263_1	-0.0344772	1.231712	1.249193	1.30804	1.29254	1.247515	0.770873	1.847776	1.172611
J91_1	J179_1	0.0438356	1.071585	1.256229	1.086549	1.097394	1.046796	0.930516	1.962455	1.012912
J91_1	J162_1	-0.0190839	1.068626	1.244157	1.091314	1.09305	1.044177	0.951215	1.989959	1.159618
J91_1	J245_1	0.133585	0	0	0	0	0	0	0	0
J91_1	J265_1	-0.00612801	1.755418	1.213372	1.606235	1.873977	1.690581	1.876003	1.616167	1.231772
J91_1	J116_1	0.0471015	1.055567	1.014437	1.058037	1.105889	1.118696	0.511818	1.726972	0.88258
J91_1	J293_1	-0.0534548	1.406439	2.149384	1.559933	1.337059	1.580957	1.931849	4.094909	1.693343
J91_1	J161_1	0.0363433	1.068626	1.244157	1.091314	1.09305	1.044177	0.951215	1.989959	1.159618
J91_1	J157_1	-0.0158792	1.06961	1.226762	1.098409	1.094578	1.045388	0.945424	1.983134	1.046749
J91_1	J290_1	-0.0644748	1.406771	2.122951	1.559739	1.337811	1.580986	1.941398	4.083147	1.538673
J91_1	J105_1	0.0436151	1.055567	1.014437	1.058037	1.105889	1.118696	0.511818	1.726972	0.88258
J91_1	J298_1	-0.0639517	1.332152	1.728575	1.435514	1.284825	1.351406	1.088247	3.857567	1.649905
J91_1	J278_1	-0.0726629	1.380536	1.891414	1.530586	1.318231	1.550462	1.688238	3.861182	1.850739
J91_1	J272_1	-0.0261162	1.755418	1.213372	1.606235	1.873977	1.690581	1.876003	1.616167	1.231772
J91_1	J227_1	-0.0255329	1.148879	1.407808	1.24735	1.167728	1.233236	1.019976	2.764658	0.850775
J91_1	J118_1	0.0113353	1.616108	1.856287	1.556115	1.576136	1.526327	5.625603	2.421031	2.065689
J91_1	J232_1	-0.0258905	1.148879	1.407808	1.24735	1.167728	1.233236	1.019976	2.764658	0.850775
J91_1	J250_1	-0.0477371	1.358953	2.068872	1.424627	1.267353	1.423914	1.405056	4.270707	1.212144
J91_1	J259_1	-0.0101326	1.137319	1.45578	1.148681	1.072717	1.235029	1.518264	4.820531	0.815825
J91_1	J104_1	0.0223195	1.141325	0.96841	1.052445	1.208845	1.223196	0.470338	1.545177	1.47453
J91_1	J225_1	-0.0133195	1.148879	1.407808	1.24735	1.167728	1.233236	1.019976	2.764658	0.850775
J91_1	J128_1	-0.0673202	1.377289	2.283037	1.408299	1.298151	1.427793	1.417036	3.908499	1.136892
J91_1	J255_1	0.0258307	1.137319	1.45578	1.148681	1.072717	1.235029	1.518264	4.820531	0.815825
J91_1	J274_1	-0.047751	1.781699	1.23272	1.636493	1.902859	1.712688	1.905578	1.61889	1.279901
J91_1	J224_1	-0.0441381	1.148879	1.407808	1.24735	1.167728	1.233236	1.019976	2.764658	0.850775
J91_1	J165_1	-0.00265142	1.068626	1.244157	1.091314	1.09305	1.044177	0.951215	1.989959	1.159618
J91_1	J282_1	-0.0411869	1.380864	1.89154	1.530806	1.318958	1.550598	1.69884	3.855338	1.818717
J91_1	J172_1	-0.0166477	1.071211	1.229808	1.086932	1.097157	1.047182	0.918783	1.962302	0.97682
J91_1	J257_1	0.0223762	1.137319	1.45578	1.148681	1.072717	1.235029	1.518264	4.820531	0.815825
J91_1	J226_1	-0.0439092	1.148879	1.407808	1.24735	1.167728	1.233236	1.019976	2.764658	0.850775
J91_1	J223_1	-0.0533317	1.148879	1.407808	1.24735	1.167728	1.233236	1.019976	2.764658	0.850775
J91_1	J289_1	-0.0780059	1.406771	2.122951	1.559739	1.337811	1.580986	1.941398	4.083147	1.538673
J91_1	J228_1	-0.0322407	1.148879	1.407808	1.24735	1.167728	1.233236	1.019976	2.764658	0.850775
J91_1	J121_1	-0.0790675	1.377532	1.980548	1.43459	1.298258	1.42669	1.468808	3.96108	1.17961
J91_1	J296_1	-0.0520814	1.405778	2.119005	1.557299	1.333997	1.580781	1.925188	4.14257	1.44784
J91_1	J279_1	-0.0409553	1.380536	1.891414	1.530586	1.318231	1.550462	1.688238	3.861182	1.850739
J91_1	J270_1	0.000671128	1.776005	1.228429	1.630309	1.896734	1.707934	1.896203	1.615497	1.251166
J91_1	J292_1	-0.0751572	1.406439	2.149384	1.559933	1.337059	1.580957	1.931849	4.094909	1.693343
J91_1	J220_1	-0.0247644	1.148879	1.407808	1.24735	1.167728	1.233236	1.019976	2.764658	0.850775
J91_1	J283_1	-0.0617088	1.436452	2.11255	1.56541	1.347219	1.537976	2.663937	3.933941	2.022663
J91_1	J107_1	0.0104591	1.055567	1.014437	1.058037	1.105889	1.118696	0.511818	1.726972	0.88258
J91_1	J56_1	-0.0392697	1.282476	1.459186	1.403409	1.277863	1.300944	0.765411	3.034023	1.600002
J91_1	J256_1	-0.017289	1.137319	1.45578	1.148681	1.072717	1.235029	1.518264	4.820531	0.815825
J91_1	J221_1	-0.0233928	1.148879	1.407808	1.24735	1.167728	1.233236	1.019976	2.764658	0.850775
J91_1	J131_1	-0.068449	1.377289	2.283037	1.408299	1.298151	1.427793	1.417036	3.908499	1.136892
J91_1	J124_1	-0.0741084	1.377532	1.980548	1.43459	1.298258	1.42669	1.468808	3.96108	1.17961
J91_1	J222_1	-0.00145305	1.148879	1.407808	1.24735	1.167728	1.233236	1.019976	2.764658	0.850775
J91_1	J120_1	-0.0885856	1.377532	1.980548	1.43459	1.298258	1.42669	1.468808	3.96108	1.17961
J91_1	J277_1	-0.0621676	1.380864	1.89154	1.530806	1.318958	1.550598	1.69884	3.855338	1.818717
J91_1	J164_1	-0.00866276	1.068626	1.244157	1.091314	1.09305	1.044177	0.951215	1.989959	1.159618
J91_1	J294_1	-0.0620352	1.406439	2.149384	1.559933	1.337059	1.580957	1.931849	4.094909	1.693343
J91_1	J112_1	0.0536434	1.148031	0.971232	1.061131	1.216396	1.230868	0.470668	1.545211	1.53354
J91_1	J180_1	-0.004001	1.071585	1.256229	1.086549	1.097394	1.046796	0.930516	1.962455	1.012912
J91_1	J171_1	0.00238887	1.071211	1.229808	1.086932	1.097157	1.047182	0.918783	1.962302	0.97682
J91_1	J230_1	-0.0329111	1.148879	1.407808	1.24735	1.167728	1.233236	1.019976	2.764658	0.850775
J91_1	J57_1	-0.0358357	1.282476	1.459186	1.403409	1.277863	1.300944	0.765411	3.034023	1.600002
J91_1	J269_1	-0.0173075	1.776005	1.228429	1.630309	1.896734	1.707934	1.896203	1.615497	1.251166
J91_1	J123_1	-0.0448457	1.377532	1.980548	1.43459	1.298258	1.42669	1.468808	3.96108	1.17961
J91_1	J264_1	0.0283952	1.755418	1.213372	1.606235	1.873977	1.690581	1.876003	1.616167	1.231772
J91_1	J252_1	-0.00956637	1.137319	1.45578	1.148681	1.072717	1.235029	1.518264	4.820531	0.815825
J91_1	J275_1	-0.024863	1.788105	1.22859	1.643675	1.90979	1.718065	1.916223	1.62392	1.40167
J91_1	J266_1	0.00988534	1.755418	1.213372	1.606235	1.873977	1.690581	1.876003	1.616167	1.231772
J91_1	J244_1	0.171347	0	0	0	0	0	0	0	0
J91_1	J297_1	-0.0616817	1.332152	1.728575	1.435514	1.284825	1.351406	1.088247	3.857567	1.649905
J91_1	J54_1	0.000640115	1.282476	1.459186	1.403409	1.277863	1.300944	0.765411	3.034023	1.600002
J91_1	J173_1	-0.000112807	1.071211	1.229808	1.086932	1.097157	1.047182	0.918783	1.962302	0.97682
J91_1	J117_1	0.0296145	1.055567	1.014437	1.058037	1.105889	1.118696	0.511818	1.726972	0.88258
J91_1	J246_1	-0.0547454	1.358953	2.068872	1.424627	1.267353	1.423914	1.405056	4.270707	1.212144
J91_1	J251_1	0.0133142	1.137319	1.45578	1.148681	1.072717	1.235029	1.518264	4.820531	0.815825
J89_1	J99_1	0.0515976	1.106081	1.101144	0.98337	1.166213	1.189187	0.457544	1.552574	0.96211
J89_1	J102_1	0.046478	1.106081	1.101144	0.98337	1.166213	1.189187	0.457544	1.552574	0.96211
J89_1	J43_1	-0.046826	1.410271	1.545359	1.507443	1.395485	1.418525	1.254355	2.39678	1.531639
J89_1	J30_1	-0.0394157	1.431924	1.351842	1.550012	1.432388	1.410474	0.873647	2.222402	1.538734
J89_1	J04_1	-0.00754278	1.159914	3.130809	1.087491	1.149169	1.200272	0.993231	3.401305	0.815596
J89_1	J45_1	-0.0734963	1.425664	1.505849	1.513485	1.412505	1.430063	1.309628	2.344419	1.144154
J89_1	J15_1	-0.0385377	1.158716	1.768509	1.06243	1.180613	1.196768	0.906922	2.556315	0.823138
J89_1	J44_1	-0.0348296	1.410271	1.545359	1.507443	1.395485	1.418525	1.254355	2.39678	1.531639
J89_1	J07_1	-0.0133584	1.159914	3.130809	1.087491	1.149169	1.200272	0.993231	3.401305	0.815596
J89_1	J33_1	-0.0592676	1.438499	1.349942	1.552886	1.439502	1.417197	0.881408	2.192051	1.39424
J89_1	J47_1	-0.0412703	1.425664	1.505849	1.513485	1.412505	1.430063	1.309628	2.344419	1.144154
J89_1	J73_1	0.00198258	1.421452	1.349275	1.469331	1.493438	1.397249	1.034108	1.813396	1.272387
J89_1	J06_1	-0.00156789	1.159914	3.130809	1.087491	1.149169	1.200272	0.993231	3.401305	0.815596
J89_1	J94_1	0.110338	0	0	0	0	0	0	0	0
J89_1	J71_1	0.00686946	1.233576	1.201015	1.324027	1.294381	1.249805	0.779159	1.826379	1.234664
J89_1	J85_1	0.0806374	0.97787	2.441021	0.860388	0.985787	1.066652	0.556388	2.394158	0.817329
J89_1	J62_1	-0.0394671	1.309091	1.589533	1.422453	1.24686	1.333475	0.902741	4.061628	1.352794
J89_1	J90_1	0.118522	0	0	0	0	0	0	0	0
J89_1	J51_1	-0.0670667	1.417525	1.54026	1.510934	1.401657	1.429462	1.349084	2.376008	1.297529
J89_1	J86_1	0.0368142	0.97787	2.441021	0.860388	0.985787	1.066652	0.556388	2.394158	0.817329
J89_1	J26_1	-0.0508131	1.431924	1.351842	1.550012	1.432388	1.410474	0.873647	2.222402	1.538734
J89_1	J31_1	-0.0294747	1.438499	1.349942	1.552886	1.439502	1.417197	0.881408	2.192051	1.39424
J89_1	J83_1	0.0794598	0.97787	2.441021	0.860388	0.985787	1.066652	0.556388	2.394158	0.817329
J89_1	J42_1	-0.0817902	1.410271	1.545359	1.507443	1.395485	1.418525	1.254355	2.39678	1.531639
J89_1	J24_1	-0.0459815	1.431924	1.351842	1.550012	1.432388	1.410474	0.873647	2.222402	1.538734
J89_1	J36_1	-0.0617912	1.431924	1.351842	1.550012	1.432388	1.410474	0.873647	2.222402	1.538734
J89_1	J58_1	-0.0356793	1.309091	1.589533	1.422453	1.24686	1.333475	0.902741	4.061628	1.352794
J89_1	J21_1	-0.0589305	1.268206	1.293185	1.360707	1.308861	1.276289	0.853598	2.056396	1.030543
J89_1	J92_1	0.152854	0	0	0	0	0	0	0	0
J89_1	J09_1	-0.0176252	1.159914	3.130809	1.087491	1.149169	1.200272	0.993231	3.401305	0.815596
J89_1	J66_1	-0.0211535	1.156949	1.005486	1.248876	1.204244	1.1857	0.677653	2.11115	0.904594
J89_1	J100_1	0.0489406	1.106081	1.101144	0.98337	1.166213	1.189187	0.457544	1.552574	0.96211
J89_1	J12_1	-0.0170336	1.158716	1.768509	1.06243	1.180613	1.196768	0.906922	2.556315	0.823138
J89_1	J41_1	-0.0905704	1.410271	1.545359	1.507443	1.395485	1.418525	1.254355	2.39678	1.531639
J89_1	J25_1	-0.0246648	1.431924	1.351842	1.550012	1.432388	1.410474	0.873647	2.222402	1.538734
J89_1	J101_1	0.0243079	1.141325	0.96841	1.052445	1.208845	1.223196	0.470338	1.545177	1.47453
J89_1	J20_1	-0.0510251	1.268206	1.293185	1.360707	1.308861	1.276289	0.853598	2.056396	1.030543
J89_1	J70_1	-0.0128972	1.233576	1.201015	1.324027	1.294381	1.249805	0.779159	1.826379	1.234664
J89_1	J88_1	0.138687	0	0	0	0	0	0	0	0
J89_1	J27_1	-0.0452756	1.431924	1.351842	1.550012	1.432388	1.410474	0.873647	2.222402	1.538734
J89_1	J75_1	0.00947941	1.421452	1.349275	1.469331	1.493438	1.397249	1.034108	1.813396	1.272387
J89_1	J65_1	-0.015776	1.156949	1.005486	1.248876	1.204244	1.1857	0.677653	2.11115	0.904594
J89_1	J50_1	-0.0534898	1.417525	1.54026	1.510934	1.401657	1.429462	1.349084	2.376008	1.297529
J89_1	J72_1	0.0032746	1.233576	1.201015	1.324027	1.294381	1.249805	0.779159	1.826379	1.234664
J89_1	J17_1	0.00917415	1.268206	1.293185	1.360707	1.308861	1.276289	0.853598	2.056396	1.030543
J89_1	J87_1	0.0606546	0.97787	2.441021	0.860388	0.985787	1.066652	0.556388	2.394158	0.817329
J89_1	J67_1	0.00546105	1.156949	1.005486	1.248876	1.204244	1.1857	0.677653	2.11115	0.904594
J89_1	J79_1	0.0676022	0.969012	1.78201	0.905851	0.985635	1.056723	0.498093	2.081671	1.170794
J89_1	J40_1	-0.040728	1.410271	1.545359	1.507443	1.395485	1.418525	1.254355	2.39678	1.531639
J89_1	J18_1	-0.00654996	1.268206	1.293185	1.360707	1.308861	1.276289	0.853598	2.056396	1.030543
J89_1	J93_1	0.135573	0	0	0	0	0	0	0	0
J89_1	J19_1	-0.0293451	1.268206	1.293185	1.360707	1.308861	1.276289	0.853598	2.056396	1.030543
J89_1	J61_1	-0.0636069	1.309091	1.589533	1.422453	1.24686	1.333475	0.902741	4.061628	1.352794
J89_1	J08_1	-0.00532469	1.159914	3.130809	1.087491	1.149169	1.200272	0.993231	3.401305	0.815596
J89_1	J74_1	-0.0371901	1.421452	1.349275	1.469331	1.493438	1.397249	1.034108	1.813396	1.272387
J89_1	J95_1	-0.00294229	1.106081	1.101144	0.98337	1.166213	1.189187	0.457544	1.552574	0.96211
J89_1	J16_1	0.00979141	1.158716	1.768509	1.06243	1.180613	1.196768	0.906922	2.556315	0.823138
J89_1	J10_1	0.000263358	1.159914	3.130809	1.087491	1.149169	1.200272	0.993231	3.401305	0.815596
J89_1	J28_1	-0.033317	1.431924	1.351842	1.550012	1.432388	1.410474	0.873647	2.222402	1.538734
J89_1	J80_1	0.0683316	0.969012	1.78201	0.905851	0.985635	1.056723	0.498093	2.081671	1.170794
J89_1	J49_1	-0.0457854	1.417525	1.54026	1.510934	1.401657	1.429462	1.349084	2.376008	1.297529
J89_1	J46_1	-0.0495438	1.425664	1.505849	1.513485	1.412505	1.430063	1.309628	2.344419	1.144154
J89_1	J35_1	-0.0216696	1.438499	1.349942	1.552886	1.439502	1.417197	0.881408	2.192051	1.39424
J89_1	J59_1	-0.0282503	1.309091	1.589533	1.422453	1.24686	1.333475	0.902741	4.061628	1.352794
J89_1	J48_1	-0.035285	1.425664	1.505849	1.513485	1.412505	1.430063	1.309628	2.344419	1.144154
J89_1	J32_1	-0.0132708	1.438499	1.349942	1.552886	1.439502	1.417197	0.881408	2.192051	1.39424
J89_1	J84_1	0.0647041	0.97787	2.441021	0.860388	0.985787	1.066652	0.556388	2.394158	0.817329
J89_1	J76_1	0.0124809	1.421452	1.349275	1.469331	1.493438	1.397249	1.034108	1.813396	1.272387
J89_1	J13_1	-0.0394648	1.158716	1.768509	1.06243	1.180613	1.196768	0.906922	2.556315	0.823138
J89_1	J81_1	0.0583913	0.969012	1.78201	0.905851	0.985635	1.056723	0.498093	2.081671	1.170794
J89_1	J34_1	-0.0542211	1.438499	1.349942	1.552886	1.439502	1.417197	0.881408	2.192051	1.39424
J89_1	J247_1	-0.0473138	1.358953	2.068872	1.424627	1.267353	1.423914	1.405056	4.270707	1.212144
J89_1	J55_1	-0.0358495	1.282476	1.459186	1.403409	1.277863	1.300944	0.765411	3.034023	1.600002
J89_1	J276_1	0.00850933	1.697648	1.251284	1.461177	1.816256	1.660488	1.270141	1.550903	1.02689
J89_1	J178_1	-0.0174648	1.071585	1.256229	1.086549	1.097394	1.046796	0.930516	1.962455	1.012912
J89_1	J284_1	-0.0642655	1.380864	1.89154	1.530806	1.318958	1.550598	1.69884	3.855338	1.818717
J89_1	J261_1	0.0079253	1.137319	1.45578	1.148681	1.072717	1.235029	1.518264	4.820531	0.815825
J89_1	J231_1	-0.0412052	1.148879	1.407808	1.24735	1.167728	1.233236	1.019976	2.764658	0.850775
J89_1	J158_1	0.0313497	1.06961	1.226762	1.098409	1.094578	1.045388	0.945424	1.983134	1.046749
J89_1	J263_1	0.0194312	1.231712	1.249193	1.30804	1.29254	1.247515	0.770873	1.847776	1.172611
J89_1	J179_1	-0.0104809	1.071585	1.256229	1.086549	1.097394	1.046796	0.930516	1.962455	1.012912
J89_1	J162_1	-0.0057236	1.068626	1.244157	1.091314	1.09305	1.044177	0.951215	1.989959	1.159618
J89_1	J245_1	0.112346	0	0	0	0	0	0	0	0
J89_1	J265_1	0.0210298	1.755418	1.213372	1.606235	1.873977	1.690581	1.876003	1.616167	1.231772
J89_1	J116_1	0.0164934	1.055567	1.014437	1.058037	1.105889	1.118696	0.511818	1.726972	0.88258
J89_1	J293_1	-0.0491648	1.406439	2.149384	1.559933	1.337059	1.580957	1.931849	4.094909	1.693343
J89_1	J161_1	0.0184539	1.068626	1.244157	1.091314	1.09305	1.044177	0.951215	1.989959	1.159618
J89_1	J157_1	-0.0149303	1.06961	1.226762	1.098409	1.094578	1.045388	0.945424	1.983134	1.046749
J89_1	J290_1	-0.0546786	1.406771	2.122951	1.559739	1.337811	1.580986	1.941398	4.083147	1.538673
J89_1	J105_1	0.0559289	1.055567	1.014437	1.058037	1.105889	1.118696	0.511818	1.726972	0.88258
J89_1	J298_1	-0.0571794	1.332152	1.728575	1.435514	1.284825	1.351406	1.088247	3.857567	1.649905
J89_1	J278_1	-0.0664674	1.380536	1.891414	1.530586	1.318231	1.550462	1.688238	3.861182	1.850739
J89_1	J272_1	-0.00887805	1.755418	1.213372	1.606235	1.873977	1.690581	1.876003	1.616167	1.231772
J89_1	J227_1	-0.0266866	1.148879	1.407808	1.24735	1.167728	1.233236	1.019976	2.764658	0.850775
J89_1	J118_1	-0.0138628	1.616108	1.856287	1.556115	1.576136	1.526327	5.625603	2.421031	2.065689
J89_1	J232_1	-0.0167248	1.148879	1.407808	1.24735	1.167728	1.233236	1.019976	2.764658	0.850775
J89_1	J250_1	-0.0662181	1.358953	2.068872	1.424627	1.267353	1.423914	1.405056	4.270707	1.212144
J89_1	J259_1	-0.00417195	1.137319	1.45578	1.148681	1.072717	1.235029	1.518264	4.820531	0.815825
J89_1	J104_1	0.0437267	1.141325	0.96841	1.052445	1.208845	1.223196	0.470338	1.545177	1.47453
J89_1	J225_1	-0.0255891	1.148879	1.407808	1.24735	1.167728	1.233236	1.019976	2.764658	0.850775
J89_1	J128_1	-0.0769315	1.377289	2.283037	1.408299	1.298151	1.427793	1.417036	3.908499	1.136892
J89_1	J255_1	-0.00697094	1.137319	1.45578	1.148681	1.072717	1.235029	1.518264	4.820531	0.815825
J89_1	J274_1	0.000958742	1.781699	1.23272	1.636493	1.902859	1.712688	1.905578	1.61889	1.279901
J89_1	J224_1	-0.0265242	1.148879	1.407808	1.24735	1.167728	1.233236	1.019976	2.764658	0.850775
J89_1	J165_1	0.0138255	1.068626	1.244157	1.091314	1.09305	1.044177	0.951215	1.989959	1.159618
J89_1	J282_1	-0.0541929	1.380864	1.89154	1.530806	1.318958	1.550598	1.69884	3.855338	1.818717
J89_1	J172_1	0.00950472	1.071211	1.229808	1.086932	1.097157	1.047182	0.918783	1.962302	0.97682
J89_1	J257_1	-0.00129489	1.137319	1.45578	1.148681	1.072717	1.235029	1.518264	4.820531	0.815825
J89_1	J226_1	-0.00866944	1.148879	1.407808	1.24735	1.167728	1.233236	1.019976	2.764658	0.850775
J89_1	J223_1	-0.0249929	1.148879	1.407808	1.24735	1.167728	1.233236	1.019976	2.764658	0.850775
J89_1	J289_1	-0.0315198	1.406771	2.122951	1.559739	1.337811	1.580986	1.941398	4.083147	1.538673
J89_1	J228_1	-0.0475812	1.148879	1.407808	1.24735	1.167728	1.233236	1.019976	2.764658	0.850775
J89_1	J121_1	-0.0373383	1.377532	1.980548	1.43459	1.298258	1.42669	1.468808	3.96108	1.17961
J89_1	J296_1	-0.0526082	1.405778	2.119005	1.557299	1.333997	1.580781	1.925188	4.14257	1.44784
J89_1	J279_1	-0.031534	1.380536	1.891414	1.530586	1.318231	1.550462	1.688238	3.861182	1.850739
J89_1	J270_1	0.00896043	1.776005	1.228429	1.630309	1.896734	1.707934	1.896203	1.615497	1.251166
J89_1	J292_1	-0.0538943	1.406439	2.149384	1.559933	1.337059	1.580957	1.931849	4.094909	1.693343
J89_1	J220_1	-0.0412464	1.148879	1.407808	1.24735	1.167728	1.233236	1.019976	2.764658	0.850775
J89_1	J283_1	-0.0461766	1.436452	2.11255	1.56541	1.347219	1.537976	2.663937	3.933941	2.022663
J89_1	J107_1	0.0162566	1.055567	1.014437	1.058037	1.105889	1.118696	0.511818	1.726972	0.88258
J89_1	J56_1	-0.0349417	1.282476	1.459186	1.403409	1.277863	1.300944	0.765411	3.034023	1.600002
J89_1	J256_1	0.0109975	1.137319	1.45578	1.148681	1.072717	1.235029	1.518264	4.820531	0.815825
J89_1	J221_1	-0.0530286	1.148879	1.407808	1.24735	1.167728	1.233236	1.019976	2.764658	0.850775
J89_1	J131_1	-0.0483305	1.377289	2.283037	1.408299	1.298151	1.427793	1.417036	3.908499	1.136892
J89_1	J124_1	-0.0672975	1.377532	1.980548	1.43459	1.298258	1.42669	1.468808	3.96108	1.17961
J89_1	J222_1	-0.0287726	1.148879	1.407808	1.24735	1.167728	1.233236	1.019976	2.764658	0.850775
J89_1	J120_1	-0.0502132	1.377532	1.980548	1.43459	1.298258	1.42669	1.468808	3.96108	1.17961
J89_1	J277_1	-0.0331286	1.380864	1.89154	1.530806	1.318958	1.550598	1.69884	3.855338	1.818717
J89_1	J164_1	0.0234618	1.068626	1.244157	1.091314	1.09305	1.044177	0.951215	1.989959	1.159618
J89_1	J294_1	-0.0637248	1.406439	2.149384	1.559933	1.337059	1.580957	1.931849	4.094909	1.693343
J89_1	J112_1	0.00568726	1.148031	0.971232	1.061131	1.216396	1.230868	0.470668	1.545211	1.53354
J89_1	J180_1	0.027688	1.071585	1.256229	1.086549	1.097394	1.046796	0.930516	1.962455	1.012912
J89_1	J171_1	-0.0083377	1.071211	1.229808	1.086932	1.097157	1.047182	0.918783	1.962302	0.97682
J89_1	J230_1	-0.00388057	1.148879	1.407808	1.24735	1.167728	1.233236	1.019976	2.764658	0.850775
J89_1	J57_1	-0.000456431	1.282476	1.459186	1.403409	1.277863	1.300944	0.765411	3.034023	1.600002
J89_1	J269_1	0.00355399	1.776005	1.228429	1.630309	1.896734	1.707934	1.896203	1.615497	1.251166
J89_1	J123_1	-0.0668674	1.377532	1.980548	1.43459	1.298258	1.42669	1.468808	3.96108	1.17961
J89_1	J264_1	0.0187201	1.755418	1.213372	1.606235	1.873977	1.690581	1.876003	1.616167	1.231772
J89_1	J252_1	-0.0185128	1.137319	1.45578	1.148681	1.072717	1.235029	1.518264	4.820531	0.815825
J89_1	J275_1	0.0146558	1.788105	1.22859	1.643675	1.90979	1.718065	1.916223	1.62392	1.40167
J89_1	J266_1	-0.0240659	1.755418	1.213372	1.606235	1.873977	1.690581	1.876003	1.616167	1.231772
J89_1	J244_1	0.131809	0	0	0	0	0	0	0	0
J89_1	J297_1	-0.0475255	1.332152	1.728575	1.435514	1.284825	1.351406	1.088247	3.857567	1.649905
J89_1	J54_1	-0.009388	1.282476	1.459186	1.403409	1.277863	1.300944	0.765411	3.034023	1.600002
J89_1	J173_1	-0.00764803	1.071211	1.229808	1.086932	1.097157	1.047182	0.918783	1.962302	0.97682
J89_1	J117_1	0.0755975	1.055567	1.014437	1.058037	1.105889	1.118696	0.511818	1.726972	0.88258
J89_1	J246_1	-0.0405726	1.358953	2.068872	1.424627	1.267353	1.423914	1.405056	4.270707	1.212144
J89_1	J251_1	-0.0429613	1.137319	1.45578	1.148681	1.072717	1.235029	1.518264	4.820531	0.815825
J99_1	J102_1	0.182571	0	0	0	0	0	0	0	0
J99_1	J43_1	-0.0341984	1.635343	1.50493	1.506512	1.682731	1.673543	1.193082	1.30522	1.5009
J99_1	J30_1	-0.0371464	1.656203	1.309907	1.54856	1.718812	1.664631	0.811669	1.129122	1.507846
J99_1	J04_1	-0.00753523	1.385426	3.091541	1.087711	1.436599	1.455992	0.931671	2.315728	0.78548
J99_1	J45_1	-0.058236	1.650671	1.465202	1.512513	1.699682	1.685008	1.24827	1.252727	1.1134
J99_1	J15_1	-0.0228929	1.383979	1.72774	1.062588	1.467792	1.45222	0.845025	1.469879	0.792991
J99_1	J44_1	-0.0611312	1.635343	1.50493	1.506512	1.682731	1.673543	1.193082	1.30522	1.5009
J99_1	J07_1	0.00794107	1.385426	3.091541	1.087711	1.436599	1.455992	0.931671	2.315728	0.78548
J99_1	J33_1	-0.0170759	1.662789	1.308018	1.551443	1.725937	1.671365	0.819431	1.098765	1.363356
J99_1	J47_1	-0.0351939	1.650671	1.465202	1.512513	1.699682	1.685008	1.24827	1.252727	1.1134
J99_1	J73_1	0.000416221	1.63959	1.301806	1.462924	1.77314	1.644652	0.969111	0.71358	1.239757
J99_1	J06_1	-0.0253267	1.385426	3.091541	1.087711	1.436599	1.455992	0.931671	2.315728	0.78548
J99_1	J94_1	-0.00460757	1.106081	1.101144	0.98337	1.166213	1.189187	0.457544	1.552574	0.96211
J99_1	J71_1	-0.0190352	1.45398	1.155224	1.319643	1.576535	1.499769	0.714966	0.728731	1.202831
J99_1	J85_1	0.124123	0.896762	2.09283	0.614125	0.957078	0.988685	0.306489	1.070352	0.590373
J99_1	J62_1	-0.0816642	1.535576	1.552629	1.422435	1.53553	1.590097	0.843517	2.975191	1.322387
J99_1	J90_1	-0.0183903	1.106081	1.101144	0.98337	1.166213	1.189187	0.457544	1.552574	0.96211
J99_1	J51_1	-0.0424486	1.642706	1.500011	1.510069	1.689017	1.6846	1.287938	1.284621	1.26681
J99_1	J86_1	0.0863211	0.896762	2.09283	0.614125	0.957078	0.988685	0.306489	1.070352	0.590373
J99_1	J26_1	-0.00185904	1.656203	1.309907	1.54856	1.718812	1.664631	0.811669	1.129122	1.507846
J99_1	J31_1	-0.0127998	1.662789	1.308018	1.551443	1.725937	1.671365	0.819431	1.098765	1.363356
J99_1	J83_1	0.0990227	0.896762	2.09283	0.614125	0.957078	0.988685	0.306489	1.070352	0.590373
J99_1	J42_1	-0.0441519	1.635343	1.50493	1.506512	1.682731	1.673543	1.193082	1.30522	1.5009
J99_1	J24_1	-0.00486453	1.656203	1.309907	1.54856	1.718812	1.664631	0.811669	1.129122	1.507846
J99_1	J36_1	0.0011674	1.656203	1.309907	1.54856	1.718812	1.664631	0.811669	1.129122	1.507846
J99_1	J58_1	-0.0594915	1.535576	1.552629	1.422435	1.53553	1.590097	0.843517	2.975191	1.322387
J99_1	J21_1	-0.0150601	1.491332	1.250077	1.358438	1.593991	1.529243	0.791035	0.962659	0.999278
J99_1	J92_1	0.00252909	1.106081	1.101144	0.98337	1.166213	1.189187	0.457544	1.552574	0.96211
J99_1	J09_1	-8.46437e-05	1.385426	3.091541	1.087711	1.436599	1.455992	0.931671	2.315728	0.78548
J99_1	J66_1	-0.00130895	1.37884	0.960089	1.246195	1.487833	1.437426	0.61299	1.018695	0.873172
J99_1	J100_1	0.118177	0	0	0	0	0	0	0	0
J99_1	J12_1	-0.0153911	1.383979	1.72774	1.062588	1.467792	1.45222	0.845025	1.469879	0.792991
J99_1	J41_1	-0.0416817	1.635343	1.50493	1.506512	1.682731	1.673543	1.193082	1.30522	1.5009
J99_1	J25_1	-0.0389956	1.656203	1.309907	1.54856	1.718812	1.664631	0.811669	1.129122	1.507846
J99_1	J101_1	0.100473	0.78126	0.394816	0.601432	0.871911	0.846197	0.131635	0.122135	0.989463
J99_1	J20_1	-0.0258973	1.491332	1.250077	1.358438	1.593991	1.529243	0.791035	0.962659	0.999278
J99_1	J70_1	-0.0172342	1.45398	1.155224	1.319643	1.576535	1.499769	0.714966	0.728731	1.202831
J99_1	J88_1	0.0165335	1.106081	1.101144	0.98337	1.166213	1.189187	0.457544	1.552574	0.96211
J99_1	J27_1	-0.0343477	1.656203	1.309907	1.54856	1.718812	1.664631	0.811669	1.129122	1.507846
J99_1	J75_1	-0.0123777	1.63959	1.301806	1.462924	1.77314	1.644652	0.969111	0.71358	1.239757
J99_1	J65_1	0.015853	1.37884	0.960089	1.246195	1.487833	1.437426	0.61299	1.018695	0.873172
J99_1	J50_1	-0.0237698	1.642706	1.500011	1.510069	1.689017	1.6846	1.287938	1.284621	1.26681
J99_1	J72_1	-0.0116054	1.45398	1.155224	1.319643	1.576535	1.499769	0.714966	0.728731	1.202831
J99_1	J17_1	-0.0384704	1.491332	1.250077	1.358438	1.593991	1.529243	0.791035	0.962659	0.999278
J99_1	J87_1	0.0764601	0.896762	2.09283	0.614125	0.957078	0.988685	0.306489	1.070352	0.590373
J99_1	J67_1	0.00626255	1.37884	0.960089	1.246195	1.487833	1.437426	0.61299	1.018695	0.873172
J99_1	J79_1	0.0825723	0.911455	1.472643	0.676373	0.982251	1.004057	0.260051	0.777794	0.953989
J99_1	J40_1	-0.038115	1.635343	1.50493	1.506512	1.682731	1.673543	1.193082	1.30522	1.5009
J99_1	J18_1	-0.0369023	1.491332	1.250077	1.358438	1.593991	1.529243	0.791035	0.962659	0.999278
J99_1	J93_1	0.0413478	1.106081	1.101144	0.98337	1.166213	1.189187	0.457544	1.552574	0.96211
J99_1	J19_1	-0.00572687	1.491332	1.250077	1.358438	1.593991	1.529243	0.791035	0.962659	0.999278
J99_1	J61_1	-0.073957	1.535576	1.552629	1.422435	1.53553	1.590097	0.843517	2.975191	1.322387
J99_1	J08_1	-0.00671318	1.385426	3.091541	1.087711	1.436599	1.455992	0.931671	2.315728	0.78548
J99_1	J74_1	0.00288613	1.63959	1.301806	1.462924	1.77314	1.644652	0.969111	0.71358	1.239757
J99_1	J95_1	0.312507	0	0	0	0	0	0	0	0
J99_1	J16_1	-0.00404778	1.383979	1.72774	1.062588	1.467792	1.45222	0.845025	1.469879	0.792991
J99_1	J10_1	-0.0126878	1.385426	3.091541	1.087711	1.436599	1.455992	0.931671	2.315728	0.78548
J99_1	J28_1	-0.0419072	1.656203	1.309907	1.54856	1.718812	1.664631	0.811669	1.129122	1.507846
J99_1	J80_1	0.071387	0.911455	1.472643	0.676373	0.982251	1.004057	0.260051	0.777794	0.953989
J99_1	J49_1	-0.0338157	1.642706	1.500011	1.510069	1.689017	1.6846	1.287938	1.284621	1.26681
J99_1	J46_1	-0.040437	1.650671	1.465202	1.512513	1.699682	1.685008	1.24827	1.252727	1.1134
J99_1	J35_1	-0.00553105	1.662789	1.308018	1.551443	1.725937	1.671365	0.819431	1.098765	1.363356
J99_1	J59_1	-0.0870345	1.535576	1.552629	1.422435	1.53553	1.590097	0.843517	2.975191	1.322387
J99_1	J48_1	-0.0176101	1.650671	1.465202	1.512513	1.699682	1.685008	1.24827	1.252727	1.1134
J99_1	J32_1	-0.00816959	1.662789	1.308018	1.551443	1.725937	1.671365	0.819431	1.098765	1.363356
J99_1	J84_1	0.087486	0.896762	2.09283	0.614125	0.957078	0.988685	0.306489	1.070352	0.590373
J99_1	J76_1	0.0255548	1.63959	1.301806	1.462924	1.77314	1.644652	0.969111	0.71358	1.239757
J99_1	J13_1	-0.0485708	1.383979	1.72774	1.062588	1.467792	1.45222	0.845025	1.469879	0.792991
J99_1	J81_1	0.0659767	0.911455	1.472643	0.676373	0.982251	1.004057	0.260051	0.777794	0.953989
J99_1	J34_1	-0.0242035	1.662789	1.308018	1.551443	1.725937	1.671365	0.819431	1.098765	1.363356
J99_1	J247_1	-0.0667042	1.586449	2.033669	1.425053	1.557024	1.681649	1.347615	3.187028	1.181824
J99_1	J55_1	-0.0433681	1.508621	1.421198	1.403253	1.566186	1.557204	0.705807	1.946945	1.569553
J99_1	J276_1	0.102265	1.617925	0.871659	1.262319	1.786312	1.570201	0.973412	0.162808	0.811266
J99_1	J178_1	-0.00516425	1.26775	1.188926	1.065233	1.354014	1.271799	0.848653	0.847292	0.972547
J99_1	J284_1	-0.0993519	1.610644	1.861546	1.53153	1.610844	1.811132	1.65177	2.786281	1.787728
J99_1	J261_1	-0.0554118	1.370476	1.432691	1.152601	1.367847	1.499684	1.474371	3.767752	0.786219
J99_1	J231_1	-0.0261211	1.378435	1.377672	1.250285	1.459176	1.493509	0.963825	1.695154	0.821382
J99_1	J158_1	0.0460747	1.265638	1.159485	1.076943	1.351054	1.270288	0.863272	0.868151	1.006262
J99_1	J263_1	0.0389081	1.451505	1.202999	1.303127	1.574018	1.496792	0.706383	0.749839	1.140557
J99_1	J179_1	0.0146364	1.26775	1.188926	1.065233	1.354014	1.271799	0.848653	0.847292	0.972547
J99_1	J162_1	0.0202835	1.264588	1.176865	1.069778	1.349455	1.269027	0.868917	0.875068	1.119087
J99_1	J245_1	0.004737	1.106081	1.101144	0.98337	1.166213	1.189187	0.457544	1.552574	0.96211
J99_1	J265_1	0.0468777	1.717523	0.870895	1.429766	1.888401	1.639082	1.600376	0.235574	1.030806
J99_1	J116_1	0.113454	1.059872	0.721822	0.87422	1.164175	1.145509	0.308038	0.443966	0.736764
J99_1	J293_1	-0.0760025	1.636203	2.119324	1.560658	1.62893	1.841469	1.884728	3.025735	1.662354
J99_1	J161_1	0.0120486	1.264588	1.176865	1.069778	1.349455	1.269027	0.868917	0.875068	1.119087
J99_1	J157_1	0.00322043	1.265638	1.159485	1.076943	1.351054	1.270288	0.863272	0.868151	1.006262
J99_1	J290_1	-0.10964	1.636528	2.092868	1.560467	1.629674	1.841489	1.894245	3.013926	1.5077
J99_1	J105_1	0.0822195	1.059872	0.721822	0.87422	1.164175	1.145509	0.308038	0.443966	0.736764
J99_1	J298_1	-0.0632099	1.557894	1.690132	1.435002	1.572757	1.607197	1.02816	2.768268	1.619312
J99_1	J278_1	-0.108584	1.610322	1.861436	1.531307	1.610125	1.811004	1.641198	2.79217	1.81974
J99_1	J272_1	0.0566389	1.717523	0.870895	1.429766	1.888401	1.639082	1.600376	0.235574	1.030806
J99_1	J227_1	-0.0487555	1.378435	1.377672	1.250285	1.459176	1.493509	0.963825	1.695154	0.821382
J99_1	J118_1	0.00518291	1.843058	1.819884	1.556211	1.865288	1.783491	5.56746	1.333809	2.035281
J99_1	J232_1	-0.0650707	1.378435	1.377672	1.250285	1.459176	1.493509	0.963825	1.695154	0.821382
J99_1	J250_1	-0.0652482	1.586449	2.033669	1.425053	1.557024	1.681649	1.347615	3.187028	1.181824
J99_1	J259_1	-0.0762805	1.370476	1.432691	1.152601	1.367847	1.499684	1.474371	3.767752	0.786219
J99_1	J104_1	0.117438	0.78126	0.394816	0.601432	0.871911	0.846197	0.131635	0.122135	0.989463
J99_1	J225_1	-0.0632846	1.378435	1.377672	1.250285	1.459176	1.493509	0.963825	1.695154	0.821382
J99_1	J128_1	-0.0839145	1.604497	2.247273	1.408564	1.587549	1.685208	1.359223	2.823166	1.106546
J99_1	J255_1	-0.0674475	1.370476	1.432691	1.152601	1.367847	1.499684	1.474371	3.767752	0.786219
J99_1	J274_1	0.0639695	1.743835	0.890262	1.46004	1.917315	1.661216	1.62997	0.238294	1.078941
J99_1	J224_1	-0.073684	1.378435	1.377672	1.250285	1.459176	1.493509	0.963825	1.695154	0.821382
J99_1	J165_1	0.0369554	1.264588	1.176865	1.069778	1.349455	1.269027	0.868917	0.875068	1.119087
J99_1	J282_1	-0.0960713	1.610644	1.861546	1.53153	1.610844	1.811132	1.65177	2.786281	1.787728
J99_1	J172_1	0.0373224	1.267675	1.162788	1.065912	1.354079	1.272483	0.837145	0.847522	0.936906
J99_1	J257_1	-0.0671585	1.370476	1.432691	1.152601	1.367847	1.499684	1.474371	3.767752	0.786219
J99_1	J226_1	-0.0472468	1.378435	1.377672	1.250285	1.459176	1.493509	0.963825	1.695154	0.821382
J99_1	J223_1	-0.0580154	1.378435	1.377672	1.250285	1.459176	1.493509	0.963825	1.695154	0.821382
J99_1	J289_1	-0.0846851	1.636528	2.092868	1.560467	1.629674	1.841489	1.894245	3.013926	1.5077
J99_1	J228_1	-0.0648837	1.378435	1.377672	1.250285	1.459176	1.493509	0.963825	1.695154	0.821382
J99_1	J121_1	-0.0588261	1.604702	1.944726	1.434839	1.587619	1.684063	1.410931	2.87558	1.149259
J99_1	J296_1	-0.0709654	1.635556	2.088992	1.558018	1.625882	1.841312	1.878134	3.073497	1.416838
J99_1	J279_1	-0.0853389	1.610322	1.861436	1.531307	1.610125	1.811004	1.641198	2.79217	1.81974
J99_1	J270_1	0.0862624	1.738109	0.885955	1.45384	1.911156	1.656433	1.620575	0.234906	1.050199
J99_1	J292_1	-0.0868751	1.636203	2.119324	1.560658	1.62893	1.841469	1.884728	3.025735	1.662354
J99_1	J220_1	-0.0534907	1.378435	1.377672	1.250285	1.459176	1.493509	0.963825	1.695154	0.821382
J99_1	J283_1	-0.0868826	1.665233	2.080591	1.566189	1.638092	1.797217	2.612206	2.85897	1.992259
J99_1	J107_1	0.0866152	1.059872	0.721822	0.87422	1.164175	1.145509	0.308038	0.443966	0.736764
J99_1	J56_1	-0.0544107	1.508621	1.421198	1.403253	1.566186	1.557204	0.705807	1.946945	1.569553
J99_1	J256_1	-0.0366409	1.370476	1.432691	1.152601	1.367847	1.499684	1.474371	3.767752	0.786219
J99_1	J221_1	-0.0793998	1.378435	1.377672	1.250285	1.459176	1.493509	0.963825	1.695154	0.821382
J99_1	J131_1	-0.0615214	1.604497	2.247273	1.408564	1.587549	1.685208	1.359223	2.823166	1.106546
J99_1	J124_1	-0.064211	1.604702	1.944726	1.434839	1.587619	1.684063	1.410931	2.87558	1.149259
J99_1	J222_1	-0.0636528	1.378435	1.377672	1.250285	1.459176	1.493509	0.963825	1.695154	0.821382
J99_1	J120_1	-0.0752093	1.604702	1.944726	1.434839	1.587619	1.684063	1.410931	2.87558	1.149259
J99_1	J277_1	-0.0896629	1.610644	1.861546	1.53153	1.610844	1.811132	1.65177	2.786281	1.787728
J99_1	J164_1	0.0267864	1.264588	1.176865	1.069778	1.349455	1.269027	0.868917	0.875068	1.119087
J99_1	J294_1	-0.0942315	1.636203	2.119324	1.560658	1.62893	1.841469	1.884728	3.025735	1.662354
J99_1	J112_1	0.12225	0.787225	0.397924	0.610446	0.878623	0.853097	0.132301	0.12207	1.048229
J99_1	J180_1	0.023598	1.26775	1.188926	1.065233	1.354014	1.271799	0.848653	0.847292	0.972547
J99_1	J171_1	0.0120752	1.267675	1.162788	1.065912	1.354079	1.272483	0.837145	0.847522	0.936906
J99_1	J230_1	-0.0479666	1.378435	1.377672	1.250285	1.459176	1.493509	0.963825	1.695154	0.821382
J99_1	J57_1	-0.0403701	1.508621	1.421198	1.403253	1.566186	1.557204	0.705807	1.946945	1.569553
J99_1	J269_1	0.0821821	1.738109	0.885955	1.45384	1.911156	1.656433	1.620575	0.234906	1.050199
J99_1	J123_1	-0.0715786	1.604702	1.944726	1.434839	1.587619	1.684063	1.410931	2.87558	1.149259
J99_1	J264_1	0.0593047	1.717523	0.870895	1.429766	1.888401	1.639082	1.600376	0.235574	1.030806
J99_1	J252_1	-0.0452071	1.370476	1.432691	1.152601	1.367847	1.499684	1.474371	3.767752	0.786219
J99_1	J275_1	0.0397572	1.750271	0.886148	1.467237	1.924277	1.66662	1.640634	0.243319	1.200718
J99_1	J266_1	0.0431205	1.717523	0.870895	1.429766	1.888401	1.639082	1.600376	0.235574	1.030806
J99_1	J244_1	0.0226618	1.106081	1.101144	0.98337	1.166213	1.189187	0.457544	1.552574	0.96211
J99_1	J297_1	-0.0933619	1.557894	1.690132	1.435002	1.572757	1.607197	1.02816	2.768268	1.619312
J99_1	J54_1	-0.0432269	1.508621	1.421198	1.403253	1.566186	1.557204	0.705807	1.946945	1.569553
J99_1	J173_1	0.0461741	1.267675	1.162788	1.065912	1.354079	1.272483	0.837145	0.847522	0.936906
J99_1	J117_1	0.129736	1.059872	0.721822	0.87422	1.164175	1.145509	0.308038	0.443966	0.736764
J99_1	J246_1	-0.054275	1.586449	2.033669	1.425053	1.557024	1.681649	1.347615	3.187028	1.181824
J99_1	J251_1	-0.0688825	1.370476	1.432691	1.152601	1.367847	1.499684	1.474371	3.767752	0.786219
J102_1	J43_1	-0.05363	1.635343	1.50493	1.506512	1.682731	1.673543	1.193082	1.30522	1.5009
J102_1	J30_1	-0.0052174	1.656203	1.309907	1.54856	1.718812	1.664631	0.811669	1.129122	1.507846
J102_1	J04_1	-0.00714108	1.385426	3.091541	1.087711	1.436599	1.455992	0.931671	2.315728	0.78548
J102_1	J45_1	-0.0461368	1.650671	1.465202	1.512513	1.699682	1.685008	1.24827	1.252727	1.1134
J102_1	J15_1	-0.0467748	1.383979	1.72774	1.062588	1.467792	1.45222	0.845025	1.469879	0.792991
J102_1	J44_1	-0.0585367	1.635343	1.50493	1.506512	1.682731	1.673543	1.193082	1.30522	1.5009
J102_1	J07_1	-0.0525039	1.385426	3.091541	1.087711	1.436599	1.455992	0.931671	2.315728	0.78548
J102_1	J33_1	-0.0802726	1.662789	1.308018	1.551443	1.725937	1.671365	0.819431	1.098765	1.363356
J102_1	J47_1	-0.0495069	1.650671	1.465202	1.512513	1.699682	1.685008	1.24827	1.252727	1.1134
J102_1	J73_1	0.00228189	1.63959	1.301806	1.462924	1.77314	1.644652	0.969111	0.71358	1.239757
J102_1	J06_1	0.00258989	1.385426	3.091541	1.087711	1.436599	1.455992	0.931671	2.315728	0.78548
J102_1	J94_1	0.00340884	1.106081	1.101144	0.98337	1.166213	1.189187	0.457544	1.552574	0.96211
J102_1	J71_1	-0.00611123	1.45398	1.155224	1.319643	1.576535	1.499769	0.714966	0.728731	1.202831
J102_1	J85_1	0.115387	0.896762	2.09283	0.614125	0.957078	0.988685	0.306489	1.070352	0.590373
J102_1	J62_1	-0.0707089	1.535576	1.552629	1.422435	1.53553	1.590097	0.843517	2.975191	1.322387
J102_1	J90_1	0.022371	1.106081	1.101144	0.98337	1.166213	1.189187	0.457544	1.552574	0.96211
J102_1	J51_1	-0.0353516	1.642706	1.500011	1.510069	1.689017	1.6846	1.287938	1.284621	1.26681
J102_1	J86_1	0.107434	0.896762	2.09283	0.614125	0.957078	0.988685	0.306489	1.070352	0.590373
J102_1	J26_1	-0.0401054	1.656203	1.309907	1.54856	1.718812	1.664631	0.811669	1.129122	1.507846
J102_1	J31_1	-0.0219452	1.662789	1.308018	1.551443	1.725937	1.671365	0.819431	1.098765	1.363356
J102_1	J83_1	0.0649367	0.896762	2.09283	0.614125	0.957078	0.988685	0.306489	1.070352	0.590373
J102_1	J42_1	-0.038868	1.635343	1.50493	1.506512	1.682731	1.673543	1.193082	1.30522	1.5009
J102_1	J24_1	-0.016781	1.656203	1.309907	1.54856	1.718812	1.664631	0.811669	1.129122	1.507846
J102_1	J36_1	-0.0288912	1.656203	1.309907	1.54856	1.718812	1.664631	0.811669	1.129122	1.507846
J102_1	J58_1	-0.0542949	1.535576	1.552629	1.422435	1.53553	1.590097	0.843517	2.975191	1.322387
J102_1	J21_1	0.00508999	1.491332	1.250077	1.358438	1.593991	1.529243	0.791035	0.962659	0.999278
J102_1	J92_1	0.0126146	1.106081	1.101144	0.98337	1.166213	1.189187	0.457544	1.552574	0.96211
J102_1	J09_1	0.030548	1.385426	3.091541	1.087711	1.436599	1.455992	0.931671	2.315728	0.78548
J102_1	J66_1	-0.0221883	1.37884	0.960089	1.246195	1.487833	1.437426	0.61299	1.018695	0.873172
J102_1	J100_1	0.100084	0	0	0	0	0	0	0	0
J102_1	J12_1	0.0305591	1.383979	1.72774	1.062588	1.467792	1.45222	0.845025	1.469879	0.792991
J102_1	J41_1	-0.0633743	1.635343	1.50493	1.506512	1.682731	1.673543	1.193082	1.30522	1.5009
J102_1	J25_1	-0.034322	1.656203	1.309907	1.54856	1.718812	1.664631	0.811669	1.129122	1.507846
J102_1	J101_1	0.142151	0.78126	0.394816	0.601432	0.871911	0.846197	0.131635	0.122135	0.989463
J102_1	J20_1	-0.0329196	1.491332	1.250077	1.358438	1.593991	1.529243	0.791035	0.962659	0.999278
J102_1	J70_1	-0.00848365	1.45398	1.155224	1.319643	1.576535	1.499769	0.714966	0.728731	1.202831
J102_1	J88_1	0.0554463	1.106081	1.101144	0.98337	1.166213	1.189187	0.457544	1.552574	0.96211
J102_1	J27_1	-0.0234347	1.656203	1.309907	1.54856	1.718812	1.664631	0.811669	1.129122	1.507846
J102_1	J75_1	0.0218197	1.63959	1.301806	1.462924	1.77314	1.644652	0.969111	0.71358	1.239757
J102_1	J65_1	-0.0052878	1.37884	0.960089	1.246195	1.487833	1.437426	0.61299	1.018695	0.873172
J102_1	J50_1	-0.0582598	1.642706	1.500011	1.510069	1.689017	1.6846	1.287938	1.284621	1.26681
J102_1	J72_1	-0.00976887	1.45398	1.155224	1.319643	1.576535	1.499769	0.714966	0.728731	1.202831
J102_1	J17_1	0.0145677	1.491332	1.250077	1.358438	1.593991	1.529243	0.791035	0.962659	0.999278
J102_1	J87_1	0.0757165	0.896762	2.09283	0.614125	0.957078	0.988685	0.306489	1.070352	0.590373
J102_1	J67_1	0.0129236	1.37884	0.960089	1.246195	1.487833	1.437426	0.61299	1.018695	0.873172
J102_1	J79_1	0.0863582	0.911455	1.472643	0.676373	0.982251	1.004057	0.260051	0.777794	0.953989
J102_1	J40_1	-0.0573951	1.635343	1.50493	1.506512	1.682731	1.673543	1.193082	1.30522	1.5009
J102_1	J18_1	-0.00894898	1.491332	1.250077	1.358438	1.593991	1.529243	0.791035	0.962659	0.999278
J102_1	J93_1	0.0312982	1.106081	1.101144	0.98337	1.166213	1.189187	0.457544	1.552574	0.96211
J102_1	J19_1	-0.00612548	1.491332	1.250077	1.358438	1.593991	1.529243	0.791035	0.962659	0.999278
J102_1	J61_1	-0.0577674	1.535576	1.552629	1.422435	1.53553	1.590097	0.843517	2.975191	1.322387
J102_1	J08_1	-0.0144949	1.385426	3.091541	1.087711	1.436599	1.455992	0.931671	2.315728	0.78548
J102_1	J74_1	0.0114512	1.63959	1.301806	1.462924	1.77314	1.644652	0.969111	0.71358	1.239757
J102_1	J95_1	0.140812	0	0	0	0	0	0	0	0
J102_1	J16_1	-0.0168645	1.383979	1.72774	1.062588	1.467792	1.45222	0.845025	1.469879	0.792991
J102_1	J10_1	-0.0292271	1.385426	3.091541	1.087711	1.436599	1.455992	0.931671	2.315728	0.78548
J102_1	J28_1	-0.0534234	1.656203	1.309907	1.54856	1.718812	1.664631	0.811669	1.129122	1.507846
J102_1	J80_1	0.0938337	0.911455	1.472643	0.676373	0.982251	1.004057	0.260051	0.777794	0.953989
J102_1	J49_1	-0.0579843	1.642706	1.500011	1.510069	1.689017	1.6846	1.287938	1.284621	1.26681
J102_1	J46_1	-0.0544083	1.650671	1.465202	1.512513	1.699682	1.685008	1.24827	1.252727	1.1134
J102_1	J35_1	-0.0151014	1.662789	1.308018	1.551443	1.725937	1.671365	0.819431	1.098765	1.363356
J102_1	J59_1	-0.092953	1.535576	1.552629	1.422435	1.53553	1.590097	0.843517	2.975191	1.322387
J102_1	J48_1	-0.0352963	1.650671	1.465202	1.512513	1.699682	1.685008	1.24827	1.252727	1.1134
J102_1	J32_1	-0.00987422	1.662789	1.308018	1.551443	1.725937	1.671365	0.819431	1.098765	1.363356
J102_1	J84_1	0.0849745	0.896762	2.09283	0.614125	0.957078	0.988685	0.306489	1.070352	0.590373
J102_1	J76_1	-0.0305181	1.63959	1.301806	1.462924	1.77314	1.644652	0.969111	0.71358	1.239757
J102_1	J13_1	-0.0296864	1.383979	1.72774	1.062588	1.467792	1.45222	0.845025	1.469879	0.792991
J102_1	J81_1	0.118309	0.911455	1.472643	0.676373	0.982251	1.004057	0.260051	0.777794	0.953989
J102_1	J34_1	-0.02075	1.662789	1.308018	1.551443	1.725937	1.671365	0.819431	1.098765	1.363356
J102_1	J247_1	-0.0832602	1.586449	2.033669	1.425053	1.557024	1.681649	1.347615	3.187028	1.181824
J102_1	J55_1	-0.0110448	1.508621	1.421198	1.403253	1.566186	1.557204	0.705807	1.946945	1.569553
J102_1	J276_1	0.117817	1.617925	0.871659	1.262319	1.786312	1.570201	0.973412	0.162808	0.811266
J102_1	J178_1	0.0257344	1.26775	1.188926	1.065233	1.354014	1.271799	0.848653	0.847292	0.972547
J102_1	J284_1	-0.104907	1.610644	1.861546	1.53153	1.610844	1.811132	1.65177	2.786281	1.787728
J102_1	J261_1	-0.0410148	1.370476	1.432691	1.152601	1.367847	1.499684	1.474371	3.767752	0.786219
J102_1	J231_1	-0.0491786	1.378435	1.377672	1.250285	1.459176	1.493509	0.963825	1.695154	0.821382
J102_1	J158_1	0.0428044	1.265638	1.159485	1.076943	1.351054	1.270288	0.863272	0.868151	1.006262
J102_1	J263_1	-0.00763347	1.451505	1.202999	1.303127	1.574018	1.496792	0.706383	0.749839	1.140557
J102_1	J179_1	0.0215344	1.26775	1.188926	1.065233	1.354014	1.271799	0.848653	0.847292	0.972547
J102_1	J162_1	0.0228047	1.264588	1.176865	1.069778	1.349455	1.269027	0.868917	0.875068	1.119087
J102_1	J245_1	0.0163575	1.106081	1.101144	0.98337	1.166213	1.189187	0.457544	1.552574	0.96211
J102_1	J265_1	0.0672626	1.717523	0.870895	1.429766	1.888401	1.639082	1.600376	0.235574	1.030806
J102_1	J116_1	0.118978	1.059872	0.721822	0.87422	1.164175	1.145509	0.308038	0.443966	0.736764
J102_1	J293_1	-0.105499	1.636203	2.119324	1.560658	1.62893	1.841469	1.884728	3.025735	1.662354
J102_1	J161_1	0.0197022	1.264588	1.176865	1.069778	1.349455	1.269027	0.868917	0.875068	1.119087
J102_1	J157_1	0.0265442	1.265638	1.159485	1.076943	1.351054	1.270288	0.863272	0.868151	1.006262
J102_1	J290_1	-0.109042	1.636528	2.092868	1.560467	1.629674	1.841489	1.894245	3.013926	1.5077
J102_1	J105_1	0.113126	1.059872	0.721822	0.87422	1.164175	1.145509	0.308038	0.443966	0.736764
J102_1	J298_1	-0.0847454	1.557894	1.690132	1.435002	1.572757	1.607197	1.02816	2.768268	1.619312
J102_1	J278_1	-0.105003	1.610322	1.861436	1.531307	1.610125	1.811004	1.641198	2.79217	1.81974
J102_1	J272_1	0.0394691	1.717523	0.870895	1.429766	1.888401	1.639082	1.600376	0.235574	1.030806
J102_1	J227_1	-0.0501267	1.378435	1.377672	1.250285	1.459176	1.493509	0.963825	1.695154	0.821382
J102_1	J118_1	0.0422111	1.843058	1.819884	1.556211	1.865288	1.783491	5.56746	1.333809	2.035281
J102_1	J232_1	-0.0399844	1.378435	1.377672	1.250285	1.459176	1.493509	0.963825	1.695154	0.821382
J102_1	J250_1	-0.0606816	1.586449	2.033669	1.425053	1.557024	1.681649	1.347615	3.187028	1.181824
J102_1	J259_1	-0.0534228	1.370476	1.432691	1.152601	1.367847	1.499684	1.474371	3.767752	0.786219
J102_1	J104_1	0.117679	0.78126	0.394816	0.601432	0.871911	0.846197	0.131635	0.122135	0.989463
J102_1	J225_1	-0.0520882	1.378435	1.377672	1.250285	1.459176	1.493509	0.963825	1.695154	0.821382
J102_1	J128_1	-0.0554569	1.604497	2.247273	1.408564	1.587549	1.685208	1.359223	2.823166	1.106546
J102_1	J255_1	-0.0551729	1.370476	1.432691	1.152601	1.367847	1.499684	1.474371	3.767752	0.786219
J102_1	J274_1	0.0357526	1.743835	0.890262	1.46004	1.917315	1.661216	1.62997	0.238294	1.078941
J102_1	J224_1	-0.0696624	1.378435	1.377672	1.250285	1.459176	1.493509	0.963825	1.695154	0.821382
J102_1	J165_1	0.024183	1.264588	1.176865	1.069778	1.349455	1.269027	0.868917	0.875068	1.119087
J102_1	J282_1	-0.0971184	1.610644	1.861546	1.53153	1.610844	1.811132	1.65177	2.786281	1.787728
J102_1	J172_1	0.0170181	1.267675	1.162788	1.065912	1.354079	1.272483	0.837145	0.847522	0.936906
J102_1	J257_1	-0.0733152	1.370476	1.432691	1.152601	1.367847	1.499684	1.474371	3.767752	0.786219
J102_1	J226_1	-0.0601845	1.378435	1.377672	1.250285	1.459176	1.493509	0.963825	1.695154	0.821382
J102_1	J223_1	-0.0446578	1.378435	1.377672	1.250285	1.459176	1.493509	0.963825	1.695154	0.821382
J102_1	J289_1	-0.0873246	1.636528	2.092868	1.560467	1.629674	1.841489	1.894245	3.013926	1.5077
J102_1	J228_1	-0.040958	1.378435	1.377672	1.250285	1.459176	1.493509	0.963825	1.695154	0.821382
J102_1	J121_1	-0.0798366	1.604702	1.944726	1.434839	1.587619	1.684063	1.410931	2.87558	1.149259
J102_1	J296_1	-0.0645476	1.635556	2.088992	1.558018	1.625882	1.841312	1.878134	3.073497	1.416838
J102_1	J279_1	-0.0840115	1.610322	1.861436	1.531307	1.610125	1.811004	1.641198	2.79217	1.81974
J102_1	J270_1	0.0694128	1.738109	0.885955	1.45384	1.911156	1.656433	1.620575	0.234906	1.050199
J102_1	J292_1	-0.0656652	1.636203	2.119324	1.560658	1.62893	1.841469	1.884728	3.025735	1.662354
J102_1	J220_1	-0.0400866	1.378435	1.377672	1.250285	1.459176	1.493509	0.963825	1.695154	0.821382
J102_1	J283_1	-0.100783	1.665233	2.080591	1.566189	1.638092	1.797217	2.612206	2.85897	1.992259
J102_1	J107_1	0.107179	1.059872	0.721822	0.87422	1.164175	1.145509	0.308038	0.443966	0.736764
J102_1	J56_1	-0.0392661	1.508621	1.421198	1.403253	1.566186	1.557204	0.705807	1.946945	1.569553
J102_1	J256_1	-0.0310676	1.370476	1.432691	1.152601	1.367847	1.499684	1.474371	3.767752	0.786219
J102_1	J221_1	-0.0625299	1.378435	1.377672	1.250285	1.459176	1.493509	0.963825	1.695154	0.821382
J102_1	J131_1	-0.0578049	1.604497	2.247273	1.408564	1.587549	1.685208	1.359223	2.823166	1.106546
J102_1	J124_1	-0.0753975	1.604702	1.944726	1.434839	1.587619	1.684063	1.410931	2.87558	1.149259
J102_1	J222_1	-0.0488309	1.378435	1.377672	1.250285	1.459176	1.493509	0.963825	1.695154	0.821382
J102_1	J120_1	-0.0751875	1.604702	1.944726	1.434839	1.587619	1.684063	1.410931	2.87558	1.149259
J102_1	J277_1	-0.100118	1.610644	1.861546	1.53153	1.610844	1.811132	1.65177	2.786281	1.787728
J102_1	J164_1	0.0653263	1.264588	1.176865	1.069778	1.349455	1.269027	0.868917	0.875068	1.119087
J102_1	J294_1	-0.0937378	1.636203	2.119324	1.560658	1.62893	1.841469	1.884728	3.025735	1.662354
J102_1	J112_1	0.181765	0.787225	0.397924	0.610446	0.878623	0.853097	0.132301	0.12207	1.048229
J102_1	J180_1	0.0363014	1.26775	1.188926	1.065233	1.354014	1.271799	0.848653	0.847292	0.972547
J102_1	J171_1	0.00213832	1.267675	1.162788	1.065912	1.354079	1.272483	0.837145	0.847522	0.936906
J102_1	J230_1	-0.0492066	1.378435	1.377672	1.250285	1.459176	1.493509	0.963825	1.695154	0.821382
J102_1	J57_1	-0.0454739	1.508621	1.421198	1.403253	1.566186	1.557204	0.705807	1.946945	1.569553
J102_1	J269_1	0.0557914	1.738109	0.885955	1.45384	1.911156	1.656433	1.620575	0.234906	1.050199
J102_1	J123_1	-0.0801388	1.604702	1.944726	1.434839	1.587619	1.684063	1.410931	2.87558	1.149259
J102_1	J264_1	0.064228	1.717523	0.870895	1.429766	1.888401	1.639082	1.600376	0.235574	1.030806
J102_1	J252_1	-0.0851223	1.370476	1.432691	1.152601	1.367847	1.499684	1.474371	3.767752	0.786219
J102_1	J275_1	0.0393341	1.750271	0.886148	1.467237	1.924277	1.66662	1.640634	0.243319	1.200718
J102_1	J266_1	0.0709875	1.717523	0.870895	1.429766	1.888401	1.639082	1.600376	0.235574	1.030806
J102_1	J244_1	0.00702371	1.106081	1.101144	0.98337	1.166213	1.189187	0.457544	1.552574	0.96211
J102_1	J297_1	-0.0298949	1.557894	1.690132	1.435002	1.572757	1.607197	1.02816	2.768268	1.619312
J102_1	J54_1	-0.0227027	1.508621	1.421198	1.403253	1.566186	1.557204	0.705807	1.946945	1.569553
J102_1	J173_1	0.00613587	1.267675	1.162788	1.065912	1.354079	1.272483	0.837145	0.847522	0.936906
J102_1	J117_1	0.118605	1.059872	0.721822	0.87422	1.164175	1.145509	0.308038	0.443966	0.736764
J102_1	J246_1	-0.0464425	1.586449	2.033669	1.425053	1.557024	1.681649	1.347615	3.187028	1.181824
J102_1	J251_1	-0.0461333	1.370476	1.432691	1.152601	1.367847	1.499684	1.474371	3.767752	0.786219
J43_1	J30_1	0.0607756	0.908683	0.712415	1.010014	0.891183	0.844653	0.815462	0.857495	1.337047
J43_1	J04_1	-0.0333962	1.127899	2.931344	1.058874	1.094224	1.11236	1.258982	2.430285	1.031468
J43_1	J45_1	0.0843968	0.631115	0.536373	0.709589	0.616421	0.602291	0.865252	0.591586	0.750644
J43_1	J15_1	0.00132026	1.12881	1.564718	1.035096	1.12795	1.111398	1.175579	1.586925	1.039769
J43_1	J44_1	0.143218	0	0	0	0	0	0	0	0
J43_1	J07_1	-0.022123	1.127899	2.931344	1.058874	1.094224	1.11236	1.258982	2.430285	1.031468
J43_1	J33_1	0.0602733	0.911814	0.707789	1.009313	0.895061	0.848115	0.821488	0.827582	1.187646
J43_1	J47_1	0.114102	0.631115	0.536373	0.709589	0.616421	0.602291	0.865252	0.591586	0.750644
J43_1	J73_1	-0.00140896	1.352993	1.131067	1.422393	1.403672	1.277133	1.245646	0.827639	1.479718
J43_1	J06_1	-0.0315661	1.127899	2.931344	1.058874	1.094224	1.11236	1.258982	2.430285	1.031468
J43_1	J94_1	-0.0669133	1.410271	1.545359	1.507443	1.395485	1.418525	1.254355	2.39678	1.531639
J43_1	J71_1	-0.0246169	1.113558	0.945159	1.214932	1.151059	1.075029	0.964203	0.79665	1.3987
J43_1	J85_1	-0.0503991	1.517073	2.86342	1.392886	1.512894	1.561651	1.295579	2.165465	1.36102
J43_1	J62_1	0.0146875	1.01224	1.141421	1.112412	0.934264	0.977711	0.986787	2.762761	1.37474
J43_1	J90_1	-0.0554058	1.410271	1.545359	1.507443	1.395485	1.418525	1.254355	2.39678	1.531639
J43_1	J51_1	0.0704295	0.638518	0.546625	0.725454	0.622849	0.613939	0.895936	0.611501	0.902816
J43_1	J86_1	-0.0498091	1.517073	2.86342	1.392886	1.512894	1.561651	1.295579	2.165465	1.36102
J43_1	J26_1	0.0475118	0.908683	0.712415	1.010014	0.891183	0.844653	0.815462	0.857495	1.337047
J43_1	J31_1	0.0522329	0.911814	0.707789	1.009313	0.895061	0.848115	0.821488	0.827582	1.187646
J43_1	J83_1	-0.0491418	1.517073	2.86342	1.392886	1.512894	1.561651	1.295579	2.165465	1.36102
J43_1	J42_1	0.107582	0	0	0	0	0	0	0	0
J43_1	J24_1	0.0500633	0.908683	0.712415	1.010014	0.891183	0.844653	0.815462	0.857495	1.337047
J43_1	J36_1	0.112223	0.908683	0.712415	1.010014	0.891183	0.844653	0.815462	0.857495	1.337047
J43_1	J58_1	0.0315668	1.01224	1.141421	1.112412	0.934264	0.977711	0.986787	2.762761	1.37474
J43_1	J21_1	0.00300413	1.010506	0.898013	1.101246	1.026626	0.961804	0.940972	0.838391	1.109532
J43_1	J92_1	-0.0516461	1.410271	1.545359	1.507443	1.395485	1.418525	1.254355	2.39678	1.531639
J43_1	J09_1	-0.0166054	1.127899	2.931344	1.058874	1.094224	1.11236	1.258982	2.430285	1.031468
J43_1	J66_1	0.0127973	1.140514	0.818839	1.236293	1.166722	1.1166	0.96229	1.151854	1.124596
J43_1	J100_1	-0.0346117	1.635343	1.50493	1.506512	1.682731	1.673543	1.193082	1.30522	1.5009
J43_1	J12_1	-0.0127046	1.12881	1.564718	1.035096	1.12795	1.111398	1.175579	1.586925	1.039769
J43_1	J41_1	0.0939602	0	0	0	0	0	0	0	0
J43_1	J25_1	0.0630083	0.908683	0.712415	1.010014	0.891183	0.844653	0.815462	0.857495	1.337047
J43_1	J101_1	-0.0246862	1.664416	1.36602	1.57047	1.718965	1.699496	1.204188	1.288192	2.009058
J43_1	J20_1	-0.00220702	1.010506	0.898013	1.101246	1.026626	0.961804	0.940972	0.838391	1.109532
J43_1	J70_1	-0.0117711	1.113558	0.945159	1.214932	1.151059	1.075029	0.964203	0.79665	1.3987
J43_1	J88_1	-0.0600709	1.410271	1.545359	1.507443	1.395485	1.418525	1.254355	2.39678	1.531639
J43_1	J27_1	0.0502641	0.908683	0.712415	1.010014	0.891183	0.844653	0.815462	0.857495	1.337047
J43_1	J75_1	-0.000384555	1.352993	1.131067	1.422393	1.403672	1.277133	1.245646	0.827639	1.479718
J43_1	J65_1	-0.0230388	1.140514	0.818839	1.236293	1.166722	1.1166	0.96229	1.151854	1.124596
J43_1	J50_1	0.0911223	0.638518	0.546625	0.725454	0.622849	0.613939	0.895936	0.611501	0.902816
J43_1	J72_1	-0.0168242	1.113558	0.945159	1.214932	1.151059	1.075029	0.964203	0.79665	1.3987
J43_1	J17_1	0.0293092	1.010506	0.898013	1.101246	1.026626	0.961804	0.940972	0.838391	1.109532
J43_1	J87_1	-0.0411078	1.517073	2.86342	1.392886	1.512894	1.561651	1.295579	2.165465	1.36102
J43_1	J67_1	-0.0224872	1.140514	0.818839	1.236293	1.166722	1.1166	0.96229	1.151854	1.124596
J43_1	J79_1	-0.0217	1.511651	2.21047	1.441492	1.516394	1.555757	1.238396	1.860559	1.716368
J43_1	J40_1	0.0443197	0	0	0	0	0	0	0	0
J43_1	J18_1	0.0113673	1.010506	0.898013	1.101246	1.026626	0.961804	0.940972	0.838391	1.109532
J43_1	J93_1	-0.0508428	1.410271	1.545359	1.507443	1.395485	1.418525	1.254355	2.39678	1.531639
J43_1	J19_1	0.00442271	1.010506	0.898013	1.101246	1.026626	0.961804	0.940972	0.838391	1.109532
J43_1	J61_1	0.0394326	1.01224	1.141421	1.112412	0.934264	0.977711	0.986787	2.762761	1.37474
J43_1	J08_1	-0.0383813	1.127899	2.931344	1.058874	1.094224	1.11236	1.258982	2.430285	1.031468
J43_1	J74_1	-0.00103352	1.352993	1.131067	1.422393	1.403672	1.277133	1.245646	0.827639	1.479718
J43_1	J95_1	-0.0298057	1.635343	1.50493	1.506512	1.682731	1.673543	1.193082	1.30522	1.5009
J43_1	J16_1	-0.0335188	1.12881	1.564718	1.035096	1.12795	1.111398	1.175579	1.586925	1.039769
J43_1	J10_1	-0.0356909	1.127899	2.931344	1.058874	1.094224	1.11236	1.258982	2.430285	1.031468
J43_1	J28_1	0.0619076	0.908683	0.712415	1.010014	0.891183	0.844653	0.815462	0.857495	1.337047
J43_1	J80_1	-0.0666094	1.511651	2.21047	1.441492	1.516394	1.555757	1.238396	1.860559	1.716368
J43_1	J49_1	0.0912884	0.638518	0.546625	0.725454	0.622849	0.613939	0.895936	0.611501	0.902816
J43_1	J46_1	0.11157	0.631115	0.536373	0.709589	0.616421	0.602291	0.865252	0.591586	0.750644
J43_1	J35_1	0.0894563	0.911814	0.707789	1.009313	0.895061	0.848115	0.821488	0.827582	1.187646
J43_1	J59_1	0.00701357	1.01224	1.141421	1.112412	0.934264	0.977711	0.986787	2.762761	1.37474
J43_1	J48_1	0.125468	0.631115	0.536373	0.709589	0.616421	0.602291	0.865252	0.591586	0.750644
J43_1	J32_1	0.0679754	0.911814	0.707789	1.009313	0.895061	0.848115	0.821488	0.827582	1.187646
J43_1	J84_1	-0.0118608	1.517073	2.86342	1.392886	1.512894	1.561651	1.295579	2.165465	1.36102
J43_1	J76_1	-0.00842644	1.352993	1.131067	1.422393	1.403672	1.277133	1.245646	0.827639	1.479718
J43_1	J13_1	-0.00147834	1.12881	1.564718	1.035096	1.12795	1.111398	1.175579	1.586925	1.039769
J43_1	J81_1	-0.0471604	1.511651	2.21047	1.441492	1.516394	1.555757	1.238396	1.860559	1.716368
J43_1	J34_1	0.0289605	0.911814	0.707789	1.009313	0.895061	0.848115	0.821488	0.827582	1.187646
J43_1	J247_1	0.00954713	1.132723	1.68425	1.184394	1.027545	1.131043	1.537656	2.967157	1.295308
J43_1	J55_1	0.0247743	1.003137	1.061315	1.11256	0.97963	0.962848	0.855169	1.80333	1.623636
J43_1	J276_1	-0.0285757	2.230188	1.666037	1.987053	2.334909	2.15262	2.008232	1.324322	1.566479
J43_1	J178_1	-0.0226612	1.331815	1.272861	1.341355	1.345752	1.261123	1.422812	1.26392	1.412335
J43_1	J284_1	-0.018192	1.381632	1.784307	1.524062	1.290655	1.482727	2.092276	2.932042	2.061326
J43_1	J261_1	-0.0305731	1.274244	1.470614	1.290733	1.180331	1.31838	1.987189	4.100354	1.132585
J43_1	J231_1	-0.0155147	1.170925	1.272728	1.267292	1.164434	1.197569	1.331218	1.865221	1.097803
J43_1	J158_1	-0.0385098	1.33225	1.24532	1.355609	1.345384	1.262043	1.441027	1.287313	1.447545
J43_1	J263_1	-0.00764361	1.13158	1.005728	1.222215	1.170051	1.093587	0.970257	0.824537	1.355159
J43_1	J179_1	-0.0137283	1.331815	1.272861	1.341355	1.345752	1.261123	1.422812	1.26392	1.412335
J43_1	J162_1	-0.0268009	1.332473	1.263746	1.349676	1.345081	1.261996	1.448475	1.295472	1.561323
J43_1	J245_1	-0.0594063	1.410271	1.545359	1.507443	1.395485	1.418525	1.254355	2.39678	1.531639
J43_1	J265_1	-0.0640496	2.285844	1.628214	2.130489	2.390094	2.181364	2.613741	1.391378	1.770471
J43_1	J116_1	-0.0677274	1.539782	1.379315	1.534696	1.575368	1.547853	1.23351	1.419049	1.395829
J43_1	J293_1	-0.0299471	1.40567	2.038602	1.551491	1.307342	1.51143	2.324121	3.168568	1.935646
J43_1	J161_1	-0.0340938	1.332473	1.263746	1.349676	1.345081	1.261996	1.448475	1.295472	1.561323
J43_1	J157_1	0.0132137	1.33225	1.24532	1.355609	1.345384	1.262043	1.441027	1.287313	1.447545
J43_1	J290_1	-0.0321175	1.405248	2.010844	1.550457	1.307361	1.510661	2.332988	3.155543	1.78001
J43_1	J105_1	-0.0508975	1.539782	1.379315	1.534696	1.575368	1.547853	1.23351	1.419049	1.395829
J43_1	J298_1	0.0566373	0.920472	1.158658	1.001523	0.860623	0.888284	1.098069	2.426683	1.553865
J43_1	J278_1	-0.0275369	1.382058	1.785124	1.524683	1.290662	1.483389	2.082329	2.939106	2.094012
J43_1	J272_1	-0.0573423	2.285844	1.628214	2.130489	2.390094	2.181364	2.613741	1.391378	1.770471
J43_1	J227_1	-0.0219521	1.170925	1.272728	1.267292	1.164434	1.197569	1.331218	1.865221	1.097803
J43_1	J118_1	0.00011322	1.304507	1.35798	1.224021	1.25752	1.157755	5.698087	0.974757	2.074724
J43_1	J232_1	-0.0331155	1.170925	1.272728	1.267292	1.164434	1.197569	1.331218	1.865221	1.097803
J43_1	J250_1	0.0441722	1.132723	1.68425	1.184394	1.027545	1.131043	1.537656	2.967157	1.295308
J43_1	J259_1	-0.00600557	1.274244	1.470614	1.290733	1.180331	1.31838	1.987189	4.100354	1.132585
J43_1	J104_1	-0.0442766	1.664416	1.36602	1.57047	1.718965	1.699496	1.204188	1.288192	2.009058
J43_1	J225_1	-0.0792334	1.170925	1.272728	1.267292	1.164434	1.197569	1.331218	1.865221	1.097803
J43_1	J128_1	0.0385116	1.114326	1.861204	1.127242	1.024344	1.100776	1.533372	2.548045	1.196613
J43_1	J255_1	-0.0509475	1.274244	1.470614	1.290733	1.180331	1.31838	1.987189	4.100354	1.132585
J43_1	J274_1	-0.0550908	2.312123	1.647562	2.160746	2.418974	2.20347	2.643315	1.394099	1.8186
J43_1	J224_1	-0.0217045	1.170925	1.272728	1.267292	1.164434	1.197569	1.331218	1.865221	1.097803
J43_1	J165_1	-0.00252128	1.332473	1.263746	1.349676	1.345081	1.261996	1.448475	1.295472	1.561323
J43_1	J282_1	-0.0196962	1.381632	1.784307	1.524062	1.290655	1.482727	2.092276	2.932042	2.061326
J43_1	J172_1	-0.0143904	1.330737	1.246243	1.340815	1.344793	1.260853	1.410296	1.263133	1.374415
J43_1	J257_1	-0.0459186	1.274244	1.470614	1.290733	1.180331	1.31838	1.987189	4.100354	1.132585
J43_1	J226_1	-0.0584895	1.170925	1.272728	1.267292	1.164434	1.197569	1.331218	1.865221	1.097803
J43_1	J223_1	-0.0518819	1.170925	1.272728	1.267292	1.164434	1.197569	1.331218	1.865221	1.097803
J43_1	J289_1	-0.0266487	1.405248	2.010844	1.550457	1.307361	1.510661	2.332988	3.155543	1.78001
J43_1	J228_1	-0.0207978	1.170925	1.272728	1.267292	1.164434	1.197569	1.331218	1.865221	1.097803
J43_1	J121_1	0.045513	1.109961	1.55527	1.1494	1.020107	1.095516	1.582534	2.595531	1.235956
J43_1	J296_1	-0.0418414	1.406518	2.011016	1.550534	1.305719	1.512851	2.318905	3.218974	1.69097
J43_1	J279_1	0.00343218	1.382058	1.785124	1.524683	1.290662	1.483389	2.082329	2.939106	2.094012
J43_1	J270_1	-0.0494026	2.306432	1.643271	2.154564	2.412851	2.198717	2.633941	1.390708	1.789865
J43_1	J292_1	-0.0109861	1.40567	2.038602	1.551491	1.307342	1.51143	2.324121	3.168568	1.935646
J43_1	J220_1	-0.00915343	1.170925	1.272728	1.267292	1.164434	1.197569	1.331218	1.865221	1.097803
J43_1	J283_1	-0.0357335	1.336429	1.898184	1.448567	1.222167	1.365824	2.949148	2.85375	2.195876
J43_1	J107_1	-0.0587324	1.539782	1.379315	1.534696	1.575368	1.547853	1.23351	1.419049	1.395829
J43_1	J56_1	0.00844836	1.003137	1.061315	1.11256	0.97963	0.962848	0.855169	1.80333	1.623636
J43_1	J256_1	-0.0457998	1.274244	1.470614	1.290733	1.180331	1.31838	1.987189	4.100354	1.132585
J43_1	J221_1	-0.0205918	1.170925	1.272728	1.267292	1.164434	1.197569	1.331218	1.865221	1.097803
J43_1	J131_1	0.0248821	1.114326	1.861204	1.127242	1.024344	1.100776	1.533372	2.548045	1.196613
J43_1	J124_1	0.0320078	1.109961	1.55527	1.1494	1.020107	1.095516	1.582534	2.595531	1.235956
J43_1	J222_1	-0.0387121	1.170925	1.272728	1.267292	1.164434	1.197569	1.331218	1.865221	1.097803
J43_1	J120_1	0.0399776	1.109961	1.55527	1.1494	1.020107	1.095516	1.582534	2.595531	1.235956
J43_1	J277_1	-0.0208799	1.381632	1.784307	1.524062	1.290655	1.482727	2.092276	2.932042	2.061326
J43_1	J164_1	-0.021974	1.332473	1.263746	1.349676	1.345081	1.261996	1.448475	1.295472	1.561323
J43_1	J294_1	-0.0235679	1.40567	2.038602	1.551491	1.307342	1.51143	2.324121	3.168568	1.935646
J43_1	J112_1	-0.0534421	1.671078	1.368795	1.579085	1.726469	1.707116	1.204485	1.288192	2.068016
J43_1	J180_1	-0.0294185	1.331815	1.272861	1.341355	1.345752	1.261123	1.422812	1.26392	1.412335
J43_1	J171_1	-0.0149735	1.330737	1.246243	1.340815	1.344793	1.260853	1.410296	1.263133	1.374415
J43_1	J230_1	0.000490431	1.170925	1.272728	1.267292	1.164434	1.197569	1.331218	1.865221	1.097803
J43_1	J57_1	0.00767076	1.003137	1.061315	1.11256	0.97963	0.962848	0.855169	1.80333	1.623636
J43_1	J269_1	-0.0553432	2.306432	1.643271	2.154564	2.412851	2.198717	2.633941	1.390708	1.789865
J43_1	J123_1	0.0281266	1.109961	1.55527	1.1494	1.020107	1.095516	1.582534	2.595531	1.235956
J43_1	J264_1	-0.0529027	2.285844	1.628214	2.130489	2.390094	2.181364	2.613741	1.391378	1.770471
J43_1	J252_1	-0.048865	1.274244	1.470614	1.290733	1.180331	1.31838	1.987189	4.100354	1.132585
J43_1	J275_1	-0.0469538	2.318527	1.643432	2.167926	2.425902	2.208845	2.65396	1.399129	1.940369
J43_1	J266_1	-0.0218122	2.285844	1.628214	2.130489	2.390094	2.181364	2.613741	1.391378	1.770471
J43_1	J244_1	-0.0498699	1.410271	1.545359	1.507443	1.395485	1.418525	1.254355	2.39678	1.531639
J43_1	J297_1	0.0281194	0.920472	1.158658	1.001523	0.860623	0.888284	1.098069	2.426683	1.553865
J43_1	J54_1	-0.02282	1.003137	1.061315	1.11256	0.97963	0.962848	0.855169	1.80333	1.623636
J43_1	J173_1	-0.00773082	1.330737	1.246243	1.340815	1.344793	1.260853	1.410296	1.263133	1.374415
J43_1	J117_1	-0.0508005	1.539782	1.379315	1.534696	1.575368	1.547853	1.23351	1.419049	1.395829
J43_1	J246_1	0.0330673	1.132723	1.68425	1.184394	1.027545	1.131043	1.537656	2.967157	1.295308
J43_1	J251_1	-0.0465603	1.274244	1.470614	1.290733	1.180331	1.31838	1.987189	4.100354	1.132585
J30_1	J04_1	0.00275609	1.145465	2.731318	1.098169	1.126399	1.101812	0.879358	2.258098	1.037839
J30_1	J45_1	0.0484295	0.896841	0.64711	0.987766	0.880582	0.831112	0.8537	0.79792	0.925449
J30_1	J15_1	-0.0195284	1.145273	1.36019	1.073948	1.159046	1.099772	0.794787	1.412836	1.045746
J30_1	J44_1	0.0875992	0.908683	0.712415	1.010014	0.891183	0.844653	0.815462	0.857495	1.337047
J30_1	J07_1	0.0328193	1.145465	2.731318	1.098169	1.126399	1.101812	0.879358	2.258098	1.037839
J30_1	J33_1	0.0606068	0.422214	0.211307	0.492634	0.419118	0.381647	0.193449	0.3608	0.787115
J30_1	J47_1	0.0947375	0.896841	0.64711	0.987766	0.880582	0.831112	0.8537	0.79792	0.925449
J30_1	J73_1	-0.0354045	1.334579	0.903514	1.427096	1.398205	1.232257	0.841866	0.633713	1.467334
J30_1	J06_1	-0.00660273	1.145465	2.731318	1.098169	1.126399	1.101812	0.879358	2.258098	1.037839
J30_1	J94_1	-0.0551568	1.431924	1.351842	1.550012	1.432388	1.410474	0.873647	2.222402	1.538734
J30_1	J71_1	0.00160874	1.091934	0.714733	1.214907	1.142054	1.027206	0.55971	0.601485	1.381575
J30_1	J85_1	-0.037642	1.537852	2.667984	1.434856	1.548917	1.552656	0.91417	1.989075	1.367876
J30_1	J62_1	0.00136596	1.088221	1.044794	1.20905	1.021	1.024077	0.652908	2.711926	1.418605
J30_1	J90_1	-0.0740781	1.431924	1.351842	1.550012	1.432388	1.410474	0.873647	2.222402	1.538734
J30_1	J51_1	0.0719218	0.935188	0.720647	1.032804	0.917498	0.873054	0.921443	0.842164	1.118883
J30_1	J86_1	-0.0525594	1.537852	2.667984	1.434856	1.548917	1.552656	0.91417	1.989075	1.367876
J30_1	J26_1	0.0569607	0	0	0	0	0	0	0	0
J30_1	J31_1	0.027791	0.422214	0.211307	0.492634	0.419118	0.381647	0.193449	0.3608	0.787115
J30_1	J83_1	-0.0420823	1.537852	2.667984	1.434856	1.548917	1.552656	0.91417	1.989075	1.367876
J30_1	J42_1	0.066662	0.908683	0.712415	1.010014	0.891183	0.844653	0.815462	0.857495	1.337047
J30_1	J24_1	0.0341439	0	0	0	0	0	0	0	0
J30_1	J36_1	0.0784864	0	0	0	0	0	0	0	0
J30_1	J58_1	0.0353545	1.088221	1.044794	1.20905	1.021	1.024077	0.652908	2.711926	1.418605
J30_1	J21_1	0.0298205	0.978305	0.652662	1.08992	1.006493	0.905142	0.534456	0.634796	1.083352
J30_1	J92_1	-0.0345973	1.431924	1.351842	1.550012	1.432388	1.410474	0.873647	2.222402	1.538734
J30_1	J09_1	0.000991733	1.145465	2.731318	1.098169	1.126399	1.101812	0.879358	2.258098	1.037839
J30_1	J66_1	0.00480466	1.145595	0.602428	1.262752	1.185993	1.093927	0.573025	0.96788	1.120964
J30_1	J100_1	-0.0349047	1.656203	1.309907	1.54856	1.718812	1.664631	0.811669	1.129122	1.507846
J30_1	J12_1	-0.0154276	1.145273	1.36019	1.073948	1.159046	1.099772	0.794787	1.412836	1.045746
J30_1	J41_1	0.0372905	0.908683	0.712415	1.010014	0.891183	0.844653	0.815462	0.857495	1.337047
J30_1	J25_1	0.0841944	0	0	0	0	0	0	0	0
J30_1	J101_1	-0.0398674	1.684918	1.170328	1.612166	1.754678	1.690216	0.822718	1.111771	2.015717
J30_1	J20_1	0.00446548	0.978305	0.652662	1.08992	1.006493	0.905142	0.534456	0.634796	1.083352
J30_1	J70_1	0.00393713	1.091934	0.714733	1.214907	1.142054	1.027206	0.55971	0.601485	1.381575
J30_1	J88_1	-0.0454458	1.431924	1.351842	1.550012	1.432388	1.410474	0.873647	2.222402	1.538734
J30_1	J27_1	0.083491	0	0	0	0	0	0	0	0
J30_1	J75_1	-0.0174968	1.334579	0.903514	1.427096	1.398205	1.232257	0.841866	0.633713	1.467334
J30_1	J65_1	-0.0228632	1.145595	0.602428	1.262752	1.185993	1.093927	0.573025	0.96788	1.120964
J30_1	J50_1	0.0507312	0.935188	0.720647	1.032804	0.917498	0.873054	0.921443	0.842164	1.118883
J30_1	J72_1	-0.000431504	1.091934	0.714733	1.214907	1.142054	1.027206	0.55971	0.601485	1.381575
J30_1	J17_1	0.0102733	0.978305	0.652662	1.08992	1.006493	0.905142	0.534456	0.634796	1.083352
J30_1	J87_1	-0.0324391	1.537852	2.667984	1.434856	1.548917	1.552656	0.91417	1.989075	1.367876
J30_1	J67_1	0.0479026	1.145595	0.602428	1.262752	1.185993	1.093927	0.573025	0.96788	1.120964
J30_1	J79_1	-0.0568088	1.532504	2.015088	1.48353	1.5525	1.546837	0.857001	1.68419	1.723291
J30_1	J40_1	0.095528	0.908683	0.712415	1.010014	0.891183	0.844653	0.815462	0.857495	1.337047
J30_1	J18_1	-0.0120589	0.978305	0.652662	1.08992	1.006493	0.905142	0.534456	0.634796	1.083352
J30_1	J93_1	-0.00280648	1.431924	1.351842	1.550012	1.432388	1.410474	0.873647	2.222402	1.538734
J30_1	J19_1	0.0271066	0.978305	0.652662	1.08992	1.006493	0.905142	0.534456	0.634796	1.083352
J30_1	J61_1	0.0180031	1.088221	1.044794	1.20905	1.021	1.024077	0.652908	2.711926	1.418605
J30_1	J08_1	0.0202405	1.145465	2.731318	1.098169	1.126399	1.101812	0.879358	2.258098	1.037839
J30_1	J74_1	0.00901696	1.334579	0.903514	1.427096	1.398205	1.232257	0.841866	0.633713	1.467334
J30_1	J95_1	-0.0106426	1.656203	1.309907	1.54856	1.718812	1.664631	0.811669	1.129122	1.507846
J30_1	J16_1	0.00287833	1.145273	1.36019	1.073948	1.159046	1.099772	0.794787	1.412836	1.045746
J30_1	J10_1	0.00208125	1.145465	2.731318	1.098169	1.126399	1.101812	0.879358	2.258098	1.037839
J30_1	J28_1	0.0959275	0	0	0	0	0	0	0	0
J30_1	J80_1	-0.0368838	1.532504	2.015088	1.48353	1.5525	1.546837	0.857001	1.68419	1.723291
J30_1	J49_1	0.0661351	0.935188	0.720647	1.032804	0.917498	0.873054	0.921443	0.842164	1.118883
J30_1	J46_1	0.0817045	0.896841	0.64711	0.987766	0.880582	0.831112	0.8537	0.79792	0.925449
J30_1	J35_1	0.0825263	0.422214	0.211307	0.492634	0.419118	0.381647	0.193449	0.3608	0.787115
J30_1	J59_1	0.0276257	1.088221	1.044794	1.20905	1.021	1.024077	0.652908	2.711926	1.418605
J30_1	J48_1	0.0339206	0.896841	0.64711	0.987766	0.880582	0.831112	0.8537	0.79792	0.925449
J30_1	J32_1	0.0610309	0.422214	0.211307	0.492634	0.419118	0.381647	0.193449	0.3608	0.787115
J30_1	J84_1	-0.0529831	1.537852	2.667984	1.434856	1.548917	1.552656	0.91417	1.989075	1.367876
J30_1	J76_1	0.0116461	1.334579	0.903514	1.427096	1.398205	1.232257	0.841866	0.633713	1.467334
J30_1	J13_1	0.00236272	1.145273	1.36019	1.073948	1.159046	1.099772	0.794787	1.412836	1.045746
J30_1	J81_1	-0.0493053	1.532504	2.015088	1.48353	1.5525	1.546837	0.857001	1.68419	1.723291
J30_1	J34_1	0.0259907	0.422214	0.211307	0.492634	0.419118	0.381647	0.193449	0.3608	0.787115
J30_1	J247_1	-0.0043978	1.20774	1.582491	1.28052	1.112483	1.17744	1.202404	2.941843	1.336011
J30_1	J55_1	-0.00718352	1.063594	0.923183	1.194416	1.052415	0.994376	0.512301	1.707789	1.659559
J30_1	J276_1	-0.0588448	2.252219	1.473399	2.030342	2.372169	2.14482	1.627143	1.149091	1.574125
J30_1	J178_1	0.0203887	1.344277	1.064049	1.374364	1.373163	1.24472	1.036668	1.08061	1.415037
J30_1	J284_1	-0.0320967	1.429113	1.631866	1.592987	1.352048	1.50229	1.728238	2.826522	2.081856
J30_1	J261_1	0.031264	1.308029	1.298143	1.345067	1.229315	1.323204	1.615671	3.95445	1.145701
J30_1	J231_1	-0.0240853	1.201092	1.094099	1.318769	1.209443	1.199151	0.959744	1.712834	1.109892
J30_1	J158_1	-0.0159337	1.344832	1.03661	1.388732	1.372921	1.245746	1.054968	1.104073	1.450298
J30_1	J263_1	0.006348	1.112095	0.776407	1.224812	1.163388	1.04774	0.566887	0.629501	1.340732
J30_1	J179_1	-0.0031064	1.344277	1.064049	1.374364	1.373163	1.24472	1.036668	1.08061	1.415037
J30_1	J162_1	1.50799e-05	1.345114	1.055089	1.382854	1.37268	1.245752	1.062459	1.112266	1.564114
J30_1	J245_1	-0.0564401	1.431924	1.351842	1.550012	1.432388	1.410474	0.873647	2.222402	1.538734
J30_1	J265_1	-0.0500209	2.308092	1.435938	2.173934	2.427574	2.173752	2.232796	1.216248	1.778179
J30_1	J116_1	-0.0366109	1.558813	1.18153	1.574628	1.609542	1.53707	0.851737	1.241318	1.401576
J30_1	J293_1	-0.0360478	1.45331	1.886728	1.620586	1.368869	1.531163	1.960188	3.063623	1.956213
J30_1	J161_1	-0.0168362	1.345114	1.055089	1.382854	1.37268	1.245752	1.062459	1.112266	1.564114
J30_1	J157_1	-0.0257099	1.344832	1.03661	1.388732	1.372921	1.245746	1.054968	1.104073	1.450298
J30_1	J290_1	-0.0461115	1.452958	1.859166	1.619627	1.368951	1.530468	1.969109	3.050814	1.800658
J30_1	J105_1	-0.0616336	1.558813	1.18153	1.574628	1.609542	1.53707	0.851737	1.241318	1.401576
J30_1	J298_1	0.0156726	1.017053	1.096781	1.118938	0.965431	0.953899	0.787346	2.42821	1.614287
J30_1	J278_1	-0.0271439	1.429469	1.632545	1.593533	1.351993	1.502878	1.718241	2.83338	2.114486
J30_1	J272_1	-0.0330073	2.308092	1.435938	2.173934	2.427574	2.173752	2.232796	1.216248	1.778179
J30_1	J227_1	-0.041108	1.201092	1.094099	1.318769	1.209443	1.199151	0.959744	1.712834	1.109892
J30_1	J118_1	0.000641506	1.399058	1.295383	1.338847	1.359274	1.221729	5.388614	0.998909	2.130477
J30_1	J232_1	-0.0310322	1.201092	1.094099	1.318769	1.209443	1.199151	0.959744	1.712834	1.109892
J30_1	J250_1	0.000819729	1.20774	1.582491	1.28052	1.112483	1.17744	1.202404	2.941843	1.336011
J30_1	J259_1	-0.0748922	1.308029	1.298143	1.345067	1.229315	1.323204	1.615671	3.95445	1.145701
J30_1	J104_1	-0.0404853	1.684918	1.170328	1.612166	1.754678	1.690216	0.822718	1.111771	2.015717
J30_1	J225_1	-0.0322365	1.201092	1.094099	1.318769	1.209443	1.199151	0.959744	1.712834	1.109892
J30_1	J128_1	0.0021856	1.196382	1.769509	1.230577	1.115305	1.153722	1.202398	2.540586	1.24149
J30_1	J255_1	-0.0134295	1.308029	1.298143	1.345067	1.229315	1.323204	1.615671	3.95445	1.145701
J30_1	J274_1	-0.049277	2.334371	1.455286	2.20419	2.456454	2.195858	2.26237	1.218969	1.826307
J30_1	J224_1	-0.0190282	1.201092	1.094099	1.318769	1.209443	1.199151	0.959744	1.712834	1.109892
J30_1	J165_1	-0.0181076	1.345114	1.055089	1.382854	1.37268	1.245752	1.062459	1.112266	1.564114
J30_1	J282_1	-0.0605665	1.429113	1.631866	1.592987	1.352048	1.50229	1.728238	2.826522	2.081856
J30_1	J172_1	-0.0302402	1.343191	1.037441	1.37381	1.372194	1.244445	1.024142	1.079829	1.377081
J30_1	J257_1	-0.0485885	1.308029	1.298143	1.345067	1.229315	1.323204	1.615671	3.95445	1.145701
J30_1	J226_1	-0.0590003	1.201092	1.094099	1.318769	1.209443	1.199151	0.959744	1.712834	1.109892
J30_1	J223_1	-0.0422991	1.201092	1.094099	1.318769	1.209443	1.199151	0.959744	1.712834	1.109892
J30_1	J289_1	-0.0280019	1.452958	1.859166	1.619627	1.368951	1.530468	1.969109	3.050814	1.800658
J30_1	J228_1	-0.039589	1.201092	1.094099	1.318769	1.209443	1.199151	0.959744	1.712834	1.109892
J30_1	J121_1	0.0255836	1.192849	1.464412	1.253435	1.111796	1.149207	1.25219	2.589526	1.281409
J30_1	J296_1	-0.0677577	1.454017	1.858728	1.619479	1.367123	1.532436	1.954859	3.113562	1.711469
J30_1	J279_1	-0.0369213	1.429469	1.632545	1.593533	1.351993	1.502878	1.718241	2.83338	2.114486
J30_1	J270_1	-0.0315728	2.328679	1.450995	2.198008	2.450331	2.191105	2.252996	1.215578	1.797572
J30_1	J292_1	-0.0437636	1.45331	1.886728	1.620586	1.368869	1.531163	1.960188	3.063623	1.956213
J30_1	J220_1	-0.0389604	1.201092	1.094099	1.318769	1.209443	1.199151	0.959744	1.712834	1.109892
J30_1	J283_1	-0.0497778	1.394869	1.763568	1.529067	1.293178	1.396641	2.595299	2.779767	2.223946
J30_1	J107_1	-0.0250235	1.558813	1.18153	1.574628	1.609542	1.53707	0.851737	1.241318	1.401576
J30_1	J56_1	0.0134575	1.063594	0.923183	1.194416	1.052415	0.994376	0.512301	1.707789	1.659559
J30_1	J256_1	-0.0707695	1.308029	1.298143	1.345067	1.229315	1.323204	1.615671	3.95445	1.145701
J30_1	J221_1	-0.0352925	1.201092	1.094099	1.318769	1.209443	1.199151	0.959744	1.712834	1.109892
J30_1	J131_1	0.00884968	1.196382	1.769509	1.230577	1.115305	1.153722	1.202398	2.540586	1.24149
J30_1	J124_1	-0.00339126	1.192849	1.464412	1.253435	1.111796	1.149207	1.25219	2.589526	1.281409
J30_1	J222_1	-0.0371513	1.201092	1.094099	1.318769	1.209443	1.199151	0.959744	1.712834	1.109892
J30_1	J120_1	0.0227195	1.192849	1.464412	1.253435	1.111796	1.149207	1.25219	2.589526	1.281409
J30_1	J277_1	-0.039498	1.429113	1.631866	1.592987	1.352048	1.50229	1.728238	2.826522	2.081856
J30_1	J164_1	-0.00604178	1.345114	1.055089	1.382854	1.37268	1.245752	1.062459	1.112266	1.564114
J30_1	J294_1	-0.0502603	1.45331	1.886728	1.620586	1.368869	1.531163	1.960188	3.063623	1.956213
J30_1	J112_1	0.00353968	1.691578	1.173101	1.620778	1.762181	1.697835	0.823014	1.111771	2.074673
J30_1	J180_1	-0.012386	1.344277	1.064049	1.374364	1.373163	1.24472	1.036668	1.08061	1.415037
J30_1	J171_1	-0.00354321	1.343191	1.037441	1.37381	1.372194	1.244445	1.024142	1.079829	1.377081
J30_1	J230_1	-0.0458683	1.201092	1.094099	1.318769	1.209443	1.199151	0.959744	1.712834	1.109892
J30_1	J57_1	-0.0348683	1.063594	0.923183	1.194416	1.052415	0.994376	0.512301	1.707789	1.659559
J30_1	J269_1	-0.0378913	2.328679	1.450995	2.198008	2.450331	2.191105	2.252996	1.215578	1.797572
J30_1	J123_1	-0.0191627	1.192849	1.464412	1.253435	1.111796	1.149207	1.25219	2.589526	1.281409
J30_1	J264_1	-0.0312753	2.308092	1.435938	2.173934	2.427574	2.173752	2.232796	1.216248	1.778179
J30_1	J252_1	-0.0374774	1.308029	1.298143	1.345067	1.229315	1.323204	1.615671	3.95445	1.145701
J30_1	J275_1	-0.0534456	2.340775	1.451157	2.21137	2.463383	2.201234	2.273016	1.223999	1.948076
J30_1	J266_1	-0.0307223	2.308092	1.435938	2.173934	2.427574	2.173752	2.232796	1.216248	1.778179
J30_1	J244_1	-0.00439501	1.431924	1.351842	1.550012	1.432388	1.410474	0.873647	2.222402	1.538734
J30_1	J297_1	0.0147452	1.017053	1.096781	1.118938	0.965431	0.953899	0.787346	2.42821	1.614287
J30_1	J54_1	0.00561794	1.063594	0.923183	1.194416	1.052415	0.994376	0.512301	1.707789	1.659559
J30_1	J173_1	-0.00896032	1.343191	1.037441	1.37381	1.372194	1.244445	1.024142	1.079829	1.377081
J30_1	J117_1	-0.0495638	1.558813	1.18153	1.574628	1.609542	1.53707	0.851737	1.241318	1.401576
J30_1	J246_1	-0.00841981	1.20774	1.582491	1.28052	1.112483	1.17744	1.202404	2.941843	1.336011
J30_1	J251_1	-0.0483992	1.308029	1.298143	1.345067	1.229315	1.323204	1.615671	3.95445	1.145701
J04_1	J45_1	-0.0138737	1.143093	2.890985	1.06485	1.110973	1.12382	1.314397	2.378474	0.643949
J04_1	J15_1	0.0366423	0.524136	2.663212	0.283021	0.512863	0.533836	0.593771	1.871122	0.169501
J04_1	J44_1	-0.0302549	1.127899	2.931344	1.058874	1.094224	1.11236	1.258982	2.430285	1.031468
J04_1	J07_1	0.0572807	0	0	0	0	0	0	0	0
J04_1	J33_1	-0.016985	1.152147	2.729508	1.101155	1.133629	1.108616	0.887135	2.227837	0.893396
J04_1	J47_1	-0.0203412	1.143093	2.890985	1.06485	1.110973	1.12382	1.314397	2.378474	0.643949
J04_1	J73_1	-0.000447917	1.183616	2.763485	1.07439	1.235827	1.145479	1.071007	1.918298	0.80789
J04_1	J06_1	0.176271	0	0	0	0	0	0	0	0
J04_1	J94_1	0.00199918	1.159914	3.130809	1.087491	1.149169	1.200272	0.993231	3.401305	0.815596
J04_1	J71_1	0.00145843	0.962902	2.594038	0.890507	1.002353	0.962644	0.802429	1.900669	0.746707
J04_1	J85_1	-0.0291108	1.266867	4.449354	0.973822	1.266491	1.343796	1.03414	3.175748	0.645461
J04_1	J62_1	-0.0168929	1.036938	2.993459	0.982641	0.957017	1.034846	0.909367	4.075944	0.860495
J04_1	J90_1	-0.0159679	1.159914	3.130809	1.087491	1.149169	1.200272	0.993231	3.401305	0.815596
J04_1	J51_1	-0.0229882	1.136344	2.927454	1.063534	1.101686	1.12426	1.353894	2.409878	0.798005
J04_1	J86_1	-0.00308529	1.266867	4.449354	0.973822	1.266491	1.343796	1.03414	3.175748	0.645461
J04_1	J26_1	-0.0374971	1.145465	2.731318	1.098169	1.126399	1.101812	0.879358	2.258098	1.037839
J04_1	J31_1	-0.0323208	1.152147	2.729508	1.101155	1.133629	1.108616	0.887135	2.227837	0.893396
J04_1	J83_1	0.00275752	1.266867	4.449354	0.973822	1.266491	1.343796	1.03414	3.175748	0.645461
J04_1	J42_1	-0.042191	1.127899	2.931344	1.058874	1.094224	1.11236	1.258982	2.430285	1.031468
J04_1	J24_1	-0.000269289	1.145465	2.731318	1.098169	1.126399	1.101812	0.879358	2.258098	1.037839
J04_1	J36_1	-0.00590384	1.145465	2.731318	1.098169	1.126399	1.101812	0.879358	2.258098	1.037839
J04_1	J58_1	-0.028825	1.036938	2.993459	0.982641	0.957017	1.034846	0.909367	4.075944	0.860495
J04_1	J21_1	0.0174731	0.970212	2.662247	0.896955	0.98947	0.958572	0.858311	2.084811	0.526809
J04_1	J92_1	-0.00731847	1.159914	3.130809	1.087491	1.149169	1.200272	0.993231	3.401305	0.815596
J04_1	J09_1	0.0236679	0	0	0	0	0	0	0	0
J04_1	J66_1	-0.00563754	0.847122	2.385256	0.769081	0.869643	0.858306	0.690485	2.107414	0.407252
J04_1	J100_1	-0.0222348	1.385426	3.091541	1.087711	1.436599	1.455992	0.931671	2.315728	0.78548
J04_1	J12_1	0.0315539	0.524136	2.663212	0.283021	0.512863	0.533836	0.593771	1.871122	0.169501
J04_1	J41_1	-0.0371517	1.127899	2.931344	1.058874	1.094224	1.11236	1.258982	2.430285	1.031468
J04_1	J25_1	-0.0240416	1.145465	2.731318	1.098169	1.126399	1.101812	0.879358	2.258098	1.037839
J04_1	J101_1	-0.0225772	1.413976	2.952025	1.151163	1.472213	1.481487	0.942715	2.298863	1.293397
J04_1	J20_1	-0.00685754	0.970212	2.662247	0.896955	0.98947	0.958572	0.858311	2.084811	0.526809
J04_1	J70_1	2.08649e-05	0.962902	2.594038	0.890507	1.002353	0.962644	0.802429	1.900669	0.746707
J04_1	J88_1	0.00639857	1.159914	3.130809	1.087491	1.149169	1.200272	0.993231	3.401305	0.815596
J04_1	J27_1	-0.0255909	1.145465	2.731318	1.098169	1.126399	1.101812	0.879358	2.258098	1.037839
J04_1	J75_1	-0.00833907	1.183616	2.763485	1.07439	1.235827	1.145479	1.071007	1.918298	0.80789
J04_1	J65_1	0.0480943	0.847122	2.385256	0.769081	0.869643	0.858306	0.690485	2.107414	0.407252
J04_1	J50_1	-0.0303221	1.136344	2.927454	1.063534	1.101686	1.12426	1.353894	2.409878	0.798005
J04_1	J72_1	-0.00850808	0.962902	2.594038	0.890507	1.002353	0.962644	0.802429	1.900669	0.746707
J04_1	J17_1	0.00549662	0.970212	2.662247	0.896955	0.98947	0.958572	0.858311	2.084811	0.526809
J04_1	J87_1	0.0115833	1.266867	4.449354	0.973822	1.266491	1.343796	1.03414	3.175748	0.645461
J04_1	J67_1	0.0172396	0.847122	2.385256	0.769081	0.869643	0.858306	0.690485	2.107414	0.407252
J04_1	J79_1	-0.00972496	1.261529	3.796381	1.022501	1.270105	1.337967	0.976966	2.870743	1.000861
J04_1	J40_1	0.00611003	1.127899	2.931344	1.058874	1.094224	1.11236	1.258982	2.430285	1.031468
J04_1	J18_1	0.0137792	0.970212	2.662247	0.896955	0.98947	0.958572	0.858311	2.084811	0.526809
J04_1	J93_1	-0.0109723	1.159914	3.130809	1.087491	1.149169	1.200272	0.993231	3.401305	0.815596
J04_1	J19_1	0.005254	0.970212	2.662247	0.896955	0.98947	0.958572	0.858311	2.084811	0.526809
J04_1	J61_1	0.00846903	1.036938	2.993459	0.982641	0.957017	1.034846	0.909367	4.075944	0.860495
J04_1	J08_1	0.000881241	0	0	0	0	0	0	0	0
J04_1	J74_1	0.00226546	1.183616	2.763485	1.07439	1.235827	1.145479	1.071007	1.918298	0.80789
J04_1	J95_1	-0.00139275	1.385426	3.091541	1.087711	1.436599	1.455992	0.931671	2.315728	0.78548
J04_1	J16_1	0.0523594	0.524136	2.663212	0.283021	0.512863	0.533836	0.593771	1.871122	0.169501
J04_1	J10_1	-0.00881313	0	0	0	0	0	0	0	0
J04_1	J28_1	-0.022402	1.145465	2.731318	1.098169	1.126399	1.101812	0.879358	2.258098	1.037839
J04_1	J80_1	-0.0200645	1.261529	3.796381	1.022501	1.270105	1.337967	0.976966	2.870743	1.000861
J04_1	J49_1	-0.0360143	1.136344	2.927454	1.063534	1.101686	1.12426	1.353894	2.409878	0.798005
J04_1	J46_1	-0.00417251	1.143093	2.890985	1.06485	1.110973	1.12382	1.314397	2.378474	0.643949
J04_1	J35_1	-0.00892212	1.152147	2.729508	1.101155	1.133629	1.108616	0.887135	2.227837	0.893396
J04_1	J59_1	-0.0112855	1.036938	2.993459	0.982641	0.957017	1.034846	0.909367	4.075944	0.860495
J04_1	J48_1	0.0108911	1.143093	2.890985	1.06485	1.110973	1.12382	1.314397	2.378474	0.643949
J04_1	J32_1	-0.0452377	1.152147	2.729508	1.101155	1.133629	1.108616	0.887135	2.227837	0.893396
J04_1	J84_1	-0.0799185	1.266867	4.449354	0.973822	1.266491	1.343796	1.03414	3.175748	0.645461
J04_1	J76_1	-0.018914	1.183616	2.763485	1.07439	1.235827	1.145479	1.071007	1.918298	0.80789
J04_1	J13_1	0.0347331	0.524136	2.663212	0.283021	0.512863	0.533836	0.593771	1.871122	0.169501
J04_1	J81_1	-0.00195601	1.261529	3.796381	1.022501	1.270105	1.337967	0.976966	2.870743	1.000861
J04_1	J34_1	-0.0447341	1.152147	2.729508	1.101155	1.133629	1.108616	0.887135	2.227837	0.893396
J04_1	J247_1	0.00700583	1.117277	3.506567	1.01449	1.007159	1.153231	1.434491	4.324554	0.735779
J04_1	J55_1	0.0293307	0.996829	2.831147	0.950343	0.974482	0.98995	0.765967	3.025874	1.099593
J04_1	J276_1	-0.0211717	1.982225	3.254954	1.570249	2.091028	1.936707	1.747243	2.334459	0.851732
J04_1	J178_1	0.0175248	1.075315	2.852285	0.914686	1.090851	1.039333	1.162167	2.279349	0.696366
J04_1	J284_1	-0.0192061	1.231842	3.457016	1.212042	1.146522	1.372539	1.878548	4.059069	1.395536
J04_1	J261_1	-0.017855	1.055035	3.083919	0.899925	0.968427	1.133011	1.74166	5.112081	0.426995
J04_1	J231_1	0.0138849	0.901214	2.821342	0.826809	0.896968	0.960849	1.049342	2.790715	0.368862
J04_1	J158_1	-0.0229011	1.075651	2.82464	0.928865	1.090411	1.040132	1.180232	2.302424	0.731518
J04_1	J263_1	0.0111355	0.969871	2.647674	0.884872	1.009799	0.969913	0.798781	1.926419	0.691746
J04_1	J179_1	-0.0211654	1.075315	2.852285	0.914686	1.090851	1.039333	1.162167	2.279349	0.696366
J04_1	J162_1	0.000534976	1.075826	2.843019	0.922897	1.090074	1.040026	1.187608	2.310429	0.845246
J04_1	J245_1	-0.00496962	1.159914	3.130809	1.087491	1.149169	1.200272	0.993231	3.401305	0.815596
J04_1	J265_1	0.0256862	2.038279	3.2175	1.713961	2.146672	1.965764	2.352951	2.401479	1.055791
J04_1	J116_1	-0.0321781	1.287447	2.963613	1.113154	1.326288	1.328258	0.971741	2.430538	0.679507
J04_1	J293_1	-0.0140599	1.256658	3.71295	1.240357	1.163918	1.402081	2.1108	4.297185	1.270054
J04_1	J161_1	-0.00160175	1.075826	2.843019	0.922897	1.090074	1.040026	1.187608	2.310429	0.845246
J04_1	J157_1	0.00931211	1.075651	2.82464	0.928865	1.090411	1.040132	1.180232	2.302424	0.731518
J04_1	J290_1	-0.0252339	1.256577	3.685755	1.239712	1.164265	1.401676	2.119871	4.284742	1.114826
J04_1	J105_1	-0.016591	1.287447	2.963613	1.113154	1.326288	1.328258	0.971741	2.430538	0.679507
J04_1	J298_1	-0.0206052	1.051534	3.119657	0.98781	0.98619	1.045863	1.09152	3.876324	1.150374
J04_1	J278_1	-0.0359545	1.231929	3.457437	1.212276	1.146203	1.37284	1.868408	4.065583	1.427934
J04_1	J272_1	0.0228576	2.038279	3.2175	1.713961	2.146672	1.965764	2.352951	2.401479	1.055791
J04_1	J227_1	-0.00284598	0.901214	2.821342	0.826809	0.896968	0.960849	1.049342	2.790715	0.368862
J04_1	J118_1	-0.0145782	1.364163	3.282156	1.135386	1.306033	1.247368	5.649313	2.467296	1.58271
J04_1	J232_1	0.00127366	0.901214	2.821342	0.826809	0.896968	0.960849	1.049342	2.790715	0.368862
J04_1	J250_1	0.0306864	1.117277	3.506567	1.01449	1.007159	1.153231	1.434491	4.324554	0.735779
J04_1	J259_1	-0.00276991	1.055035	3.083919	0.899925	0.968427	1.133011	1.74166	5.112081	0.426995
J04_1	J104_1	-0.00131255	1.413976	2.952025	1.151163	1.472213	1.481487	0.942715	2.298863	1.293397
J04_1	J225_1	-0.0182852	0.901214	2.821342	0.826809	0.896968	0.960849	1.049342	2.790715	0.368862
J04_1	J128_1	-0.0276165	1.129001	3.711981	0.991452	1.031647	1.151145	1.442074	3.95549	0.657621
J04_1	J255_1	-0.0235759	1.055035	3.083919	0.899925	0.968427	1.133011	1.74166	5.112081	0.426995
J04_1	J274_1	0.0187454	2.064559	3.236848	1.744218	2.175552	1.98787	2.382525	2.404201	1.103919
J04_1	J224_1	-0.0379899	0.901214	2.821342	0.826809	0.896968	0.960849	1.049342	2.790715	0.368862
J04_1	J165_1	0.0200002	1.075826	2.843019	0.922897	1.090074	1.040026	1.187608	2.310429	0.845246
J04_1	J282_1	-0.0421761	1.231842	3.457016	1.212042	1.146522	1.372539	1.878548	4.059069	1.395536
J04_1	J172_1	0.0022546	1.074171	2.825609	0.914064	1.089821	1.039001	1.149615	2.278424	0.658394
J04_1	J257_1	-0.0320719	1.055035	3.083919	0.899925	0.968427	1.133011	1.74166	5.112081	0.426995
J04_1	J226_1	-0.0143499	0.901214	2.821342	0.826809	0.896968	0.960849	1.049342	2.790715	0.368862
J04_1	J223_1	-0.00525501	0.901214	2.821342	0.826809	0.896968	0.960849	1.049342	2.790715	0.368862
J04_1	J289_1	-0.029537	1.256577	3.685755	1.239712	1.164265	1.401676	2.119871	4.284742	1.114826
J04_1	J228_1	-0.0309808	0.901214	2.821342	0.826809	0.896968	0.960849	1.049342	2.790715	0.368862
J04_1	J121_1	-0.0368067	1.128308	3.408502	1.016994	1.030855	1.149208	1.493069	4.007136	0.699875
J04_1	J296_1	-0.0198088	1.256825	3.684182	1.238625	1.161654	1.402778	2.105155	4.346337	1.025029
J04_1	J279_1	-0.0283688	1.231929	3.457437	1.212276	1.146203	1.37284	1.868408	4.065583	1.427934
J04_1	J270_1	-0.0210446	2.058867	3.232557	1.738036	2.169429	1.983117	2.373151	2.400809	1.075184
J04_1	J292_1	-0.0377476	1.256658	3.71295	1.240357	1.163918	1.402081	2.1108	4.297185	1.270054
J04_1	J220_1	0.0404596	0.901214	2.821342	0.826809	0.896968	0.960849	1.049342	2.790715	0.368862
J04_1	J283_1	-0.0106979	1.239832	3.622479	1.196553	1.128384	1.310725	2.774501	4.068838	1.569467
J04_1	J107_1	-0.0393031	1.287447	2.963613	1.113154	1.326288	1.328258	0.971741	2.430538	0.679507
J04_1	J56_1	-0.0223039	0.996829	2.831147	0.950343	0.974482	0.98995	0.765967	3.025874	1.099593
J04_1	J256_1	-0.0303894	1.055035	3.083919	0.899925	0.968427	1.133011	1.74166	5.112081	0.426995
J04_1	J221_1	-0.00525782	0.901214	2.821342	0.826809	0.896968	0.960849	1.049342	2.790715	0.368862
J04_1	J131_1	-0.00503471	1.129001	3.711981	0.991452	1.031647	1.151145	1.442074	3.95549	0.657621
J04_1	J124_1	-0.0153417	1.128308	3.408502	1.016994	1.030855	1.149208	1.493069	4.007136	0.699875
J04_1	J222_1	-0.00834372	0.901214	2.821342	0.826809	0.896968	0.960849	1.049342	2.790715	0.368862
J04_1	J120_1	-0.00344749	1.128308	3.408502	1.016994	1.030855	1.149208	1.493069	4.007136	0.699875
J04_1	J277_1	-0.0331319	1.231842	3.457016	1.212042	1.146522	1.372539	1.878548	4.059069	1.395536
J04_1	J164_1	0.0112607	1.075826	2.843019	0.922897	1.090074	1.040026	1.187608	2.310429	0.845246
J04_1	J294_1	-0.0325051	1.256658	3.71295	1.240357	1.163918	1.402081	2.1108	4.297185	1.270054
J04_1	J112_1	-0.010116	1.420636	2.954798	1.159775	1.479715	1.489105	0.943012	2.298864	1.352354
J04_1	J180_1	0.0274564	1.075315	2.852285	0.914686	1.090851	1.039333	1.162167	2.279349	0.696366
J04_1	J171_1	-0.0205243	1.074171	2.825609	0.914064	1.089821	1.039001	1.149615	2.278424	0.658394
J04_1	J230_1	0.0121808	0.901214	2.821342	0.826809	0.896968	0.960849	1.049342	2.790715	0.368862
J04_1	J57_1	0.0287279	0.996829	2.831147	0.950343	0.974482	0.98995	0.765967	3.025874	1.099593
J04_1	J269_1	-0.0193016	2.058867	3.232557	1.738036	2.169429	1.983117	2.373151	2.400809	1.075184
J04_1	J123_1	-0.0138165	1.128308	3.408502	1.016994	1.030855	1.149208	1.493069	4.007136	0.699875
J04_1	J264_1	0.00649194	2.038279	3.2175	1.713961	2.146672	1.965764	2.352951	2.401479	1.055791
J04_1	J252_1	-0.0187903	1.055035	3.083919	0.899925	0.968427	1.133011	1.74166	5.112081	0.426995
J04_1	J275_1	0.00605711	2.070963	3.232719	1.751398	2.182481	1.993246	2.39317	2.40923	1.225688
J04_1	J266_1	0.00605686	2.038279	3.2175	1.713961	2.146672	1.965764	2.352951	2.401479	1.055791
J04_1	J244_1	0.00890088	1.159914	3.130809	1.087491	1.149169	1.200272	0.993231	3.401305	0.815596
J04_1	J297_1	-0.022003	1.051534	3.119657	0.98781	0.98619	1.045863	1.09152	3.876324	1.150374
J04_1	J54_1	-0.0167858	0.996829	2.831147	0.950343	0.974482	0.98995	0.765967	3.025874	1.099593
J04_1	J173_1	0.00645335	1.074171	2.825609	0.914064	1.089821	1.039001	1.149615	2.278424	0.658394
J04_1	J117_1	-0.00687448	1.287447	2.963613	1.113154	1.326288	1.328258	0.971741	2.430538	0.679507
J04_1	J246_1	0.00165253	1.117277	3.506567	1.01449	1.007159	1.153231	1.434491	4.324554	0.735779
J04_1	J251_1	0.0149119	1.055035	3.083919	0.899925	0.968427	1.133011	1.74166	5.112081	0.426995
J45_1	J15_1	-0.0259236	1.143908	1.523692	1.041036	1.144605	1.122761	1.23085	1.534943	0.652209
J45_1	J44_1	0.116728	0.631115	0.536373	0.709589	0.616421	0.602291	0.865252	0.591586	0.750644
J45_1	J07_1	-0.0355878	1.143093	2.890985	1.06485	1.110973	1.12382	1.314397	2.378474	0.643949
J45_1	J33_1	0.0817623	0.899083	0.642044	0.986052	0.883579	0.833746	0.859097	0.767801	0.774623
J45_1	J47_1	0.106221	0	0	0	0	0	0	0	0
J45_1	J73_1	0.0228376	1.365019	1.086635	1.425473	1.417087	1.285476	1.298128	0.77375	1.090235
J45_1	J06_1	-0.0149693	1.143093	2.890985	1.06485	1.110973	1.12382	1.314397	2.378474	0.643949
J45_1	J94_1	-0.0631784	1.425664	1.505849	1.513485	1.412505	1.430063	1.309628	2.344419	1.144154
J45_1	J71_1	0.0106246	1.125323	0.900293	1.217653	1.164179	1.083124	1.016582	0.742681	1.008726
J45_1	J85_1	-0.0264373	1.532394	2.823633	1.398882	1.52984	1.573108	1.350767	2.112952	0.973511
J45_1	J62_1	0.070283	1.032624	1.116518	1.123244	0.955941	0.994375	1.047979	2.721423	0.991223
J45_1	J90_1	-0.0663506	1.425664	1.505849	1.513485	1.412505	1.430063	1.309628	2.344419	1.144154
J45_1	J51_1	0.0603272	0.695222	0.580108	0.773777	0.679233	0.666351	1.013684	0.623095	0.552012
J45_1	J86_1	-0.0287136	1.532394	2.823633	1.398882	1.52984	1.573108	1.350767	2.112952	0.973511
J45_1	J26_1	0.0225579	0.896841	0.64711	0.987766	0.880582	0.831112	0.8537	0.79792	0.925449
J45_1	J31_1	0.0010876	0.899083	0.642044	0.986052	0.883579	0.833746	0.859097	0.767801	0.774623
J45_1	J83_1	-0.0351179	1.532394	2.823633	1.398882	1.52984	1.573108	1.350767	2.112952	0.973511
J45_1	J42_1	0.0523411	0.631115	0.536373	0.709589	0.616421	0.602291	0.865252	0.591586	0.750644
J45_1	J24_1	0.0613458	0.896841	0.64711	0.987766	0.880582	0.831112	0.8537	0.79792	0.925449
J45_1	J36_1	0.0660396	0.896841	0.64711	0.987766	0.880582	0.831112	0.8537	0.79792	0.925449
J45_1	J58_1	0.0233646	1.032624	1.116518	1.123244	0.955941	0.994375	1.047979	2.721423	0.991223
J45_1	J21_1	-0.0155041	1.021348	0.850758	1.103112	1.038756	0.969108	0.992918	0.783901	0.718598
J45_1	J92_1	-0.0606841	1.425664	1.505849	1.513485	1.412505	1.430063	1.309628	2.344419	1.144154
J45_1	J09_1	-0.0208013	1.143093	2.890985	1.06485	1.110973	1.12382	1.314397	2.378474	0.643949
J45_1	J66_1	0.0166629	1.15461	0.776036	1.241205	1.182328	1.12696	1.016516	1.098948	0.73603
J45_1	J100_1	-0.0326036	1.650671	1.465202	1.512513	1.699682	1.685008	1.24827	1.252727	1.1134
J45_1	J12_1	-0.0378767	1.143908	1.523692	1.041036	1.144605	1.122761	1.23085	1.534943	0.652209
J45_1	J41_1	0.0942429	0.631115	0.536373	0.709589	0.616421	0.602291	0.865252	0.591586	0.750644
J45_1	J25_1	0.0622654	0.896841	0.64711	0.987766	0.880582	0.831112	0.8537	0.79792	0.925449
J45_1	J101_1	-0.0765911	1.679715	1.326195	1.576445	1.735886	1.71093	1.259368	1.235676	1.621529
J45_1	J20_1	-0.0397617	1.021348	0.850758	1.103112	1.038756	0.969108	0.992918	0.783901	0.718598
J45_1	J70_1	0.0176204	1.125323	0.900293	1.217653	1.164179	1.083124	1.016582	0.742681	1.008726
J45_1	J88_1	-0.0689196	1.425664	1.505849	1.513485	1.412505	1.430063	1.309628	2.344419	1.144154
J45_1	J27_1	0.0586329	0.896841	0.64711	0.987766	0.880582	0.831112	0.8537	0.79792	0.925449
J45_1	J75_1	-0.0301716	1.365019	1.086635	1.425473	1.417087	1.285476	1.298128	0.77375	1.090235
J45_1	J65_1	-0.00502777	1.15461	0.776036	1.241205	1.182328	1.12696	1.016516	1.098948	0.73603
J45_1	J50_1	0.115641	0.695222	0.580108	0.773777	0.679233	0.666351	1.013684	0.623095	0.552012
J45_1	J72_1	-0.00431789	1.125323	0.900293	1.217653	1.164179	1.083124	1.016582	0.742681	1.008726
J45_1	J17_1	0.0137894	1.021348	0.850758	1.103112	1.038756	0.969108	0.992918	0.783901	0.718598
J45_1	J87_1	-0.0516164	1.532394	2.823633	1.398882	1.52984	1.573108	1.350767	2.112952	0.973511
J45_1	J67_1	0.0262082	1.15461	0.776036	1.241205	1.182328	1.12696	1.016516	1.098948	0.73603
J45_1	J79_1	-0.0812626	1.526978	2.17069	1.447492	1.533347	1.567221	1.293586	1.808048	1.328866
J45_1	J40_1	0.125097	0.631115	0.536373	0.709589	0.616421	0.602291	0.865252	0.591586	0.750644
J45_1	J18_1	-0.000637115	1.021348	0.850758	1.103112	1.038756	0.969108	0.992918	0.783901	0.718598
J45_1	J93_1	-0.0442007	1.425664	1.505849	1.513485	1.412505	1.430063	1.309628	2.344419	1.144154
J45_1	J19_1	0.018639	1.021348	0.850758	1.103112	1.038756	0.969108	0.992918	0.783901	0.718598
J45_1	J61_1	0.0247429	1.032624	1.116518	1.123244	0.955941	0.994375	1.047979	2.721423	0.991223
J45_1	J08_1	-0.0168938	1.143093	2.890985	1.06485	1.110973	1.12382	1.314397	2.378474	0.643949
J45_1	J74_1	-0.00862279	1.365019	1.086635	1.425473	1.417087	1.285476	1.298128	0.77375	1.090235
J45_1	J95_1	-0.0369283	1.650671	1.465202	1.512513	1.699682	1.685008	1.24827	1.252727	1.1134
J45_1	J16_1	-0.0404241	1.143908	1.523692	1.041036	1.144605	1.122761	1.23085	1.534943	0.652209
J45_1	J10_1	-0.0385196	1.143093	2.890985	1.06485	1.110973	1.12382	1.314397	2.378474	0.643949
J45_1	J28_1	0.0168312	0.896841	0.64711	0.987766	0.880582	0.831112	0.8537	0.79792	0.925449
J45_1	J80_1	-0.0751009	1.526978	2.17069	1.447492	1.533347	1.567221	1.293586	1.808048	1.328866
J45_1	J49_1	0.0525956	0.695222	0.580108	0.773777	0.679233	0.666351	1.013684	0.623095	0.552012
J45_1	J46_1	0.0443747	0	0	0	0	0	0	0	0
J45_1	J35_1	0.0550937	0.899083	0.642044	0.986052	0.883579	0.833746	0.859097	0.767801	0.774623
J45_1	J59_1	0.0357146	1.032624	1.116518	1.123244	0.955941	0.994375	1.047979	2.721423	0.991223
J45_1	J48_1	0.0643631	0	0	0	0	0	0	0	0
J45_1	J32_1	0.0690614	0.899083	0.642044	0.986052	0.883579	0.833746	0.859097	0.767801	0.774623
J45_1	J84_1	-0.0524384	1.532394	2.823633	1.398882	1.52984	1.573108	1.350767	2.112952	0.973511
J45_1	J76_1	-0.0123324	1.365019	1.086635	1.425473	1.417087	1.285476	1.298128	0.77375	1.090235
[truncated: 10,091 more rows]
