# Supplementary material for: Landscape genomics to the rescue of a tropical bee threatened by habitat loss and climate change
Source: Evol Appl. 2019 Apr 10;12(6):1164–77. doi: 10.1111/eva.12794 (PMC6597871; doi:10.1111/eva.12794)
Supplement: Supplementary file 3 [file EVA-12-1164-s003.zip]

Archive with 1 entries (1 files):
- eva12794-sup-0003-ScriptS1.R
