# Supplementary material for: Landscape genomics to the rescue of a tropical bee threatened by habitat loss and climate change
Source: Evol Appl. 2019 Apr 10;12(6):1164–77. doi: 10.1111/eva.12794 (PMC6597871; doi:10.1111/eva.12794)
Supplement: Supplementary file 3 [file EVA-12-1164-s003.zip › eva12794-sup-0003-ScriptS1.R]

## Install corMLPE from github
devtools::install_github("nspope/corMLPE", force=T)

## Load corMLPE package
library(corMLPE)

## Load distances dataframe
df <- read.csv("Data_S1.csv", stringsAsFactors=F)

## Sort data
df <- df[order(df$ID1, df$ID2),]

## Identify which samples are from same location based on pairwise geographic distance
ulab <- unique(c(df$ID1, df$ID2))
dis <- matrix(0, length(ulab), length(ulab))
rownames(dis) <- colnames(dis) <- ulab
for(i in 1:nrow(df)){
  dis[df$ID1[i],df$ID2[i]] <- dis[df$ID2[i],df$ID1[i]] <- df$RD.Geo.Ind[i]
  location <- cutree(hclust(as.dist(dis)),h=0) #assign individuals to unique locations
}

### Model IBD using MLPE and NMLPE
m1 <- gls(Rij ~ RD.Geo.Ind, correlation = corMLPE(form = ~ID1+ID2), data = df) ## MLPE model
m2 <- gls(Rij ~ RD.Geo.Ind, correlation = corNMLPE2(form = ~ID1+ID2, clusters = location), data = df) ##NMLPE model

acf(resid(m1,type='normalized')) ## Spatial dependence pattern
acf(resid(m2,type='normalized')) ## The strong pattern disappears

summary(m1)
summary(m2)
